# Supplementary material for: An air-liquid interphase approach for modeling the early embryo-maternal contact zone
Source: Sci Rep. 2017 Feb 9;7:42298. doi: 10.1038/srep42298 (PMC5299422; doi:10.1038/srep42298)
Supplement: Supplementary Table 1 [file srep42298-s2.xls]

## Sheet: Most abundant proteins
	ALI-MOEC supernatant	gene ID	unique peptide counts			ALI-POEC supernatant	gene ID	unique peptide counts			ALI-BOEC supernatant	gene ID	unique peptide counts
1	Complement C3	CO3_MOUSE	162			Complement C3	CO3_PIG	131			Complement C3	CO3_BOVIN	205
2	Ovostatin homolog	OVOS_MOUSE	96			Myosin-9	MYH9_CANFA	117			Spectrin alpha chain, non-erythrocytic 1	SPTN1_HUMAN	145
3	Lactotransferrin	TRFL_MOUSE	79			Plectin	PLEC_MOUSE	94			Plectin	PLEC_MOUSE	136
4	Fibronectin	FINC_MOUSE	79			Filamin-B	FLNB_HUMAN	91			Fibronectin	FINC_BOVIN	129
5	Fibrocystin-L	PKHL1_MOUSE	77			Desmoplakin	DESP_HUMAN	77			Myosin-9	MYH9_CANFA	121
6	Basement membrane-specific heparan sulfate proteoglycan core protein	PGBM_MOUSE	76			Cytoplasmic dynein 1 heavy chain 1	DYHC1_MOUSE	70			Alpha-2-macroglobulin	A2MG_BOVIN	95
7	Serum albumin	ALBU_BOVIN	73			Clathrin heavy chain 1	CLH1_BOVIN (+1)	64			Filamin-B	FLNB_HUMAN	94
8	Tenascin	TENA_MOUSE	70			Filamin-A	FLNA_MOUSE	59			Spectrin beta chain, non-erythrocytic 1	SPTB2_HUMAN	93
9	Myosin-9	MYH9_CANFA	69			Prelamin-A/C	LMNA_PIG	59			Lactotransferrin	TRFL_BOVIN	89
10	Ceruloplasmin	CERU_MOUSE	69			Alpha-actinin-4	ACTN4_BOVIN	58			Serum albumin	ALBU_BOVIN	84
11	Filamin-A	FLNA_MOUSE	65			Spectrin alpha chain, non-erythrocytic 1	SPTN1_HUMAN	58			Filamin-A	FLNA_MOUSE	82
12	Filamin-B	FLNB_HUMAN	51			Lactotransferrin	TRFL_PIG	56			Alpha-actinin-4	ACTN4_BOVIN	76
13	Programmed cell death 6-interacting protein	PDC6I_MOUSE	50			Ras GTPase-activating-like protein IQGAP1	IQGA1_MOUSE	55			Ezrin	EZRI_BOVIN	74
14	Alpha-actinin-4	ACTN4_BOVIN	48			Unconventional myosin-Id	MYO1D_BOVIN	55			Prelamin-A/C	LMNA_PIG	71
15	Desmoplakin	DESP_HUMAN	47			Myosin-14	MYH14_HUMAN	54			Collagen alpha-2(I) chain	CO1A2_BOVIN	71
16	Oviduct-specific glycoprotein	OVGP1_MOUSE	43			Myoferlin	MYOF_HUMAN	50			Filamin-C	FLNC_HUMAN	71
17	Laminin subunit alpha-5	LAMA5_MOUSE	42			Ezrin	EZRI_BOVIN	48			Desmoplakin	DESP_HUMAN	66
18	Clusterin	CLUS_MOUSE	41			Neutral alpha-glucosidase AB	GANAB_PIG	47			Cytoplasmic dynein 1 heavy chain 1	DYHC1_MOUSE	66
19	Vinculin	VINC_MOUSE	40			Serum albumin	ALBU_BOVIN	46			Talin-1	TLN1_MOUSE	66
20	Aminopeptidase N	AMPN_MOUSE	40			Aminopeptidase N	AMPN_PIG	46			Complement factor B	CFAB_BOVIN	66
21	Calcium-activated chloride channel regulator 1	CLCA1_MOUSE	40			Spectrin beta chain, non-erythrocytic 1	SPTB2_HUMAN	46			Vinculin	VINC_MOUSE	63
22	Teneurin-4	TEN4_MOUSE	39			Endoplasmin	ENPL_BOVIN	45			Serotransferrin	TRFE_BOVIN	62
23	Fibronectin	FINC_BOVIN	38			Transitional endoplasmic reticulum ATPase	TERA_BOVIN	43			Clathrin heavy chain 1	CLH1_BOVIN (+1)	61
24	Transitional endoplasmic reticulum ATPase	TERA_BOVIN	38			Heat shock protein HSP 90-alpha	HS90A_BOVIN (+2)	42			Heat shock protein HSP 90-alpha	HS90A_BOVIN (+2)	57
25	Serotransferrin	TRFE_MOUSE	37			Elongation factor 2	EF2_BOVIN	41			Ras GTPase-activating-like protein IQGAP1	IQGA1_MOUSE	55
26	Ezrin	EZRI_BOVIN	35			Unconventional myosin-Ib	MYO1B_HUMAN	41			Transitional endoplasmic reticulum ATPase	TERA_BOVIN	55
27	78 kDa glucose-regulated protein	GRP78_BOVIN	35			Sodium/potassium-transporting ATPase subunit alpha-1	AT1A1_BOVIN	41			Endoplasmin	ENPL_BOVIN	53
28	Nucleobindin-1	NUCB1_MOUSE	34			Clusterin	CLUS_PIG	41			Unconventional myosin-Id	MYO1D_BOVIN	52
29	Sulfhydryl oxidase 1	QSOX1_MOUSE	34			Lipopolysaccharide-responsive and beige-like anchor protein	LRBA_HUMAN	41			Unconventional myosin-Ic	MYO1C_BOVIN	52
30	Pyruvate kinase PKM	KPYM_MOUSE	33			78 kDa glucose-regulated protein	GRP78_BOVIN	39			78 kDa glucose-regulated protein	GRP78_BOVIN	51
