# Supplementary material for: An air-liquid interphase approach for modeling the early embryo-maternal contact zone
Source: Sci Rep. 2017 Feb 9;7:42298. doi: 10.1038/srep42298 (PMC5299422; doi:10.1038/srep42298)
Supplement: Supplementary Table 2 [file srep42298-s3.xls]

## Sheet: Complete Proteome Data
#	Identified Proteins (3757)	Accession Number	Molecular Weight	Unique Peptide Count
				POEC	BOEC	MOEC
1	Complement C3 OS=Bos taurus GN=C3 PE=1 SV=2	CO3_BOVIN	187 kDa	40	205	19
2	Complement C3 OS=Sus scrofa GN=C3 PE=1 SV=2	CO3_PIG	187 kDa	131	9	0
3	Keratin, type II cytoskeletal 1 OS=Homo sapiens GN=KRT1 PE=1 SV=6	K2C1_HUMAN	66 kDa	76	71	61
4	Complement C3 OS=Mus musculus GN=C3 PE=1 SV=3	CO3_MOUSE	186 kDa	9	0	162
5	Ovostatin homolog OS=Mus musculus GN=Ovos PE=2 SV=2	OVOS_MOUSE	162 kDa	0	0	96
6	Serum albumin OS=Bos taurus GN=ALB PE=1 SV=4	ALBU_BOVIN	69 kDa	46	84	73
7	Keratin, type II cytoskeletal 8 OS=Bos taurus GN=KRT8 PE=2 SV=3	K2C8_BOVIN	54 kDa	46	79	17
8	Actin-5C OS=Drosophila melanogaster GN=Act5C PE=1 SV=4	ACT1_DROME (+3)	42 kDa	34	36	31
9	Clusterin OS=Sus scrofa GN=CLU PE=1 SV=1	CLUS_PIG	52 kDa	41	16	0
10	Keratin, type I cytoskeletal 9 OS=Homo sapiens GN=KRT9 PE=1 SV=3	K1C9_HUMAN	62 kDa	50	52	38
11	Fibronectin OS=Bos taurus GN=FN1 PE=1 SV=4	FINC_BOVIN	272 kDa	10	129	38
12	Keratin, type I cytoskeletal 10 OS=Homo sapiens GN=KRT10 PE=1 SV=6	K1C10_HUMAN	59 kDa	43	42	37
13	Ezrin OS=Bos taurus GN=EZR PE=1 SV=2	EZRI_BOVIN	69 kDa	48	74	35
14	Keratin, type I cytoskeletal 19 OS=Bos taurus GN=KRT19 PE=2 SV=1	K1C19_BOVIN	44 kDa	30	61	16
15	Lactotransferrin OS=Mus musculus GN=Ltf PE=2 SV=4	TRFL_MOUSE	78 kDa	2	0	79
16	Myosin-9 OS=Canis familiaris GN=MYH9 PE=2 SV=1	MYH9_CANFA	226 kDa	117	121	69
17	Filamin-B OS=Homo sapiens GN=FLNB PE=1 SV=2	FLNB_HUMAN	278 kDa	91	94	51
18	Keratin, type II cytoskeletal 2 epidermal OS=Homo sapiens GN=KRT2 PE=1 SV=2	K22E_HUMAN	65 kDa	54	48	41
19	Lactotransferrin OS=Bos taurus GN=LTF PE=1 SV=2	TRFL_BOVIN	78 kDa	7	89	6
20	Oviduct-specific glycoprotein OS=Mus musculus GN=Ovgp1 PE=2 SV=1	OVGP1_MOUSE	79 kDa	3	0	43
21	Heat shock cognate 71 kDa protein OS=Bos taurus GN=HSPA8 PE=1 SV=2	HSP7C_BOVIN	71 kDa	35	46	29
22	Clusterin OS=Mus musculus GN=Clu PE=1 SV=1	CLUS_MOUSE	52 kDa	0	0	41
23	Osteopontin OS=Sus scrofa GN=SPP1 PE=1 SV=1	OSTP_PIG	34 kDa	30	5	0
24	78 kDa glucose-regulated protein OS=Bos taurus GN=HSPA5 PE=2 SV=1	GRP78_BOVIN	72 kDa	39	51	35
25	Filamin-A OS=Mus musculus GN=Flna PE=1 SV=5	FLNA_MOUSE	281 kDa	59	82	65
26	Heat shock protein HSP 90-alpha OS=Bos taurus GN=HSP90AA1 PE=1 SV=3	HS90A_BOVIN (+2)	85 kDa	42	57	28
27	Alpha-2-macroglobulin OS=Bos taurus GN=A2M PE=1 SV=2	A2MG_BOVIN	168 kDa	7	95	0
28	Alpha-enolase OS=Bos taurus GN=ENO1 PE=1 SV=4	ENOA_BOVIN	47 kDa	24	49	20
29	Trypsin OS=Sus scrofa PE=1 SV=1	TRYP_PIG	24 kDa	7	5	5
30	Prelamin-A/C OS=Sus scrofa GN=LMNA PE=3 SV=1	LMNA_PIG	74 kDa	59	71	23
31	Tubulin beta-5 chain OS=Bos taurus GN=TUBB5 PE=2 SV=1	TBB5_BOVIN (+11)	50 kDa	34	30	20
32	Ubiquitin-40S ribosomal protein S27a OS=Gallus gallus GN=RPS27A PE=2 SV=3	RS27A_CHICK	18 kDa	14	12	11
33	Alpha-actinin-4 OS=Bos taurus GN=ACTN4 PE=2 SV=1	ACTN4_BOVIN	105 kDa	58	76	48
34	Elongation factor 2 OS=Bos taurus GN=EEF2 PE=2 SV=3	EF2_BOVIN	95 kDa	41	50	24
35	Pyruvate kinase PKM OS=Mus musculus GN=Pkm PE=1 SV=4	KPYM_MOUSE	58 kDa	33	33	33
36	Plectin OS=Mus musculus GN=Plec PE=1 SV=3	PLEC_MOUSE	534 kDa	94	136	31
37	Keratin, type II cytoskeletal 7 OS=Bos taurus GN=KRT7 PE=2 SV=1	K2C7_BOVIN	52 kDa	16	41	5
38	Clathrin heavy chain 1 OS=Bos taurus GN=CLTC PE=1 SV=1	CLH1_BOVIN (+1)	192 kDa	64	61	27
39	Endoplasmin OS=Bos taurus GN=HSP90B1 PE=2 SV=1	ENPL_BOVIN	92 kDa	45	53	26
40	Annexin A2 OS=Bos taurus GN=ANXA2 PE=1 SV=2	ANXA2_BOVIN (+1)	39 kDa	26	47	22
41	Elongation factor 1-alpha 1 OS=Bos taurus GN=EEF1A1 PE=1 SV=1	EF1A1_BOVIN (+10)	50 kDa	23	23	13
42	Tubulin alpha-1A chain OS=Cricetulus griseus GN=TUBA1A PE=2 SV=1	TBA1A_CRIGR (+5)	50 kDa	23	30	16
43	Keratin, type I cytoskeletal 14 OS=Homo sapiens GN=KRT14 PE=1 SV=4	K1C14_HUMAN	52 kDa	32	21	18
44	Fibronectin OS=Mus musculus GN=Fn1 PE=1 SV=4	FINC_MOUSE	273 kDa	0	0	79
45	Complement factor B OS=Bos taurus GN=CFB PE=1 SV=2	CFAB_BOVIN	85 kDa	8	66	0
46	Desmoplakin OS=Homo sapiens GN=DSP PE=1 SV=3	DESP_HUMAN	332 kDa	77	66	47
47	Keratin, type II cytoskeletal 5 OS=Homo sapiens GN=KRT5 PE=1 SV=3	K2C5_HUMAN	62 kDa	29	30	20
48	Protein disulfide-isomerase A3 OS=Bos taurus GN=PDIA3 PE=2 SV=1	PDIA3_BOVIN	57 kDa	22	49	10
49	Keratin, type I cytoskeletal 18 OS=Mus musculus GN=Krt18 PE=1 SV=5	K1C18_MOUSE	48 kDa	11	14	34
50	Nucleobindin-1 OS=Mus musculus GN=Nucb1 PE=1 SV=2	NUCB1_MOUSE	53 kDa	22	29	34
51	Ceruloplasmin OS=Mus musculus GN=Cp PE=1 SV=2	CERU_MOUSE	121 kDa	6	6	69
52	Peroxiredoxin-1 OS=Bos taurus GN=PRDX1 PE=2 SV=1	PRDX1_BOVIN	22 kDa	16	22	13
53	Oviduct-specific glycoprotein (Fragment) OS=Bos taurus GN=OVGP1 PE=1 SV=1	OVGP1_BOVIN	60 kDa	2	32	0
54	Clusterin OS=Bos taurus GN=CLU PE=1 SV=1	CLUS_BOVIN	51 kDa	0	25	0
55	Alpha-1-antiproteinase OS=Bos taurus GN=SERPINA1 PE=1 SV=1	A1AT_BOVIN	46 kDa	12	36	6
56	Lactotransferrin OS=Sus scrofa GN=LTF PE=1 SV=3	TRFL_PIG	78 kDa	56	2	0
57	Spectrin alpha chain, non-erythrocytic 1 OS=Homo sapiens GN=SPTAN1 PE=1 SV=3	SPTN1_HUMAN	285 kDa	58	145	3
58	Transketolase OS=Bos taurus GN=TKT PE=2 SV=1	TKT_BOVIN	68 kDa	15	38	8
59	Moesin OS=Bos taurus GN=MSN PE=2 SV=3	MOES_BOVIN	68 kDa	30	49	27
60	Serine protease HTRA1 OS=Bos taurus GN=HTRA1 PE=2 SV=1	HTRA1_BOVIN	52 kDa	30	37	6
61	Gelsolin OS=Bos taurus GN=GSN PE=2 SV=1	GELS_BOVIN	81 kDa	26	42	17
62	Protein disulfide-isomerase OS=Bos taurus GN=P4HB PE=1 SV=1	PDIA1_BOVIN	57 kDa	19	42	22
63	EH domain-containing protein 1 OS=Mus musculus GN=Ehd1 PE=1 SV=1	EHD1_MOUSE (+1)	61 kDa	34	35	26
64	ATP synthase subunit beta, mitochondrial OS=Bos taurus GN=ATP5B PE=1 SV=2	ATPB_BOVIN	56 kDa	24	28	14
65	Insulin-like growth factor-binding protein 2 OS=Bos taurus GN=IGFBP2 PE=1 SV=2	IBP2_BOVIN	34 kDa	20	18	3
66	Transitional endoplasmic reticulum ATPase OS=Bos taurus GN=VCP PE=2 SV=1	TERA_BOVIN	89 kDa	43	55	38
67	Glyceraldehyde-3-phosphate dehydrogenase OS=Bos taurus GN=GAPDH PE=1 SV=4	G3P_BOVIN	36 kDa	17	26	7
68	Annexin A1 OS=Bos taurus GN=ANXA1 PE=2 SV=2	ANXA1_BOVIN	39 kDa	16	41	4
69	Alpha-2-HS-glycoprotein OS=Bos taurus GN=AHSG PE=1 SV=2	FETUA_BOVIN	38 kDa	9	20	0
70	Unconventional myosin-Id OS=Bos taurus GN=MYO1D PE=2 SV=1	MYO1D_BOVIN	116 kDa	55	52	19
71	Histone H2B type 1-D OS=Homo sapiens GN=HIST1H2BD PE=1 SV=2	H2B1D_HUMAN (+1)	14 kDa	16	19	11
72	Neutrophil gelatinase-associated lipocalin OS=Mus musculus GN=Lcn2 PE=1 SV=1	NGAL_MOUSE	23 kDa	0	0	20
73	Hornerin OS=Homo sapiens GN=HRNR PE=1 SV=2	HORN_HUMAN	282 kDa	28	37	9
74	Tropomyosin alpha-3 chain OS=Rattus norvegicus GN=Tpm3 PE=1 SV=2	TPM3_RAT	29 kDa	37	46	27
75	Histone H4 type VIII OS=Gallus gallus GN=H4-VIII PE=3 SV=3	H48_CHICK (+38)	11 kDa	13	18	10
76	Heat shock protein HSP 90-beta OS=Bos taurus GN=HSP90AB1 PE=2 SV=3	HS90B_BOVIN	83 kDa	24	32	19
77	Retinal dehydrogenase 1 OS=Ovis aries GN=ALDH1A1 PE=1 SV=2	AL1A1_SHEEP	55 kDa	21	33	0
78	14-3-3 protein epsilon OS=Bos taurus GN=YWHAE PE=2 SV=1	1433E_BOVIN (+5)	29 kDa	24	26	22
79	Collagen alpha-2(I) chain OS=Bos taurus GN=COL1A2 PE=1 SV=2	CO1A2_BOVIN	129 kDa	7	71	0
80	Spectrin beta chain, non-erythrocytic 1 OS=Homo sapiens GN=SPTBN1 PE=1 SV=2	SPTB2_HUMAN	275 kDa	46	93	0
81	Phosphoglycerate kinase 1 OS=Sus scrofa GN=PGK1 PE=1 SV=3	PGK1_PIG	45 kDa	34	24	16
82	Keratin, type II cytoskeletal 6C OS=Homo sapiens GN=KRT6C PE=1 SV=3	K2C6C_HUMAN	60 kDa	24	32	27
83	ATP synthase subunit alpha, mitochondrial OS=Bos taurus GN=ATP5A1 PE=1 SV=1	ATPA_BOVIN	60 kDa	36	38	12
84	14-3-3 protein zeta/delta OS=Bos taurus GN=YWHAZ PE=1 SV=1	1433Z_BOVIN (+2)	28 kDa	19	27	19
85	Vinculin OS=Mus musculus GN=Vcl PE=1 SV=4	VINC_MOUSE	117 kDa	38	63	40
86	Ras GTPase-activating-like protein IQGAP1 OS=Mus musculus GN=Iqgap1 PE=1 SV=2	IQGA1_MOUSE	189 kDa	55	55	21
87	Interstitial collagenase OS=Sus scrofa GN=MMP1 PE=1 SV=2	MMP1_PIG	54 kDa	33	5	0
88	Programmed cell death 6-interacting protein OS=Mus musculus GN=Pdcd6ip PE=1 SV=3	PDC6I_MOUSE	96 kDa	32	26	50
89	Junction plakoglobin OS=Bos taurus GN=JUP PE=2 SV=1	PLAK_BOVIN (+2)	82 kDa	25	22	16
90	Cartilage matrix protein OS=Homo sapiens GN=MATN1 PE=1 SV=1	MATN1_HUMAN	54 kDa	30	0	0
91	Vimentin OS=Bos taurus GN=VIM PE=1 SV=3	VIME_BOVIN	54 kDa	17	47	11
92	Heat shock 70 kDa protein 1B OS=Bos taurus GN=HSPA1B PE=2 SV=1	HS71B_BOVIN	70 kDa	22	30	0
93	Serotransferrin OS=Bos taurus GN=TF PE=2 SV=1	TRFE_BOVIN	78 kDa	9	62	4
94	Peptidyl-prolyl cis-trans isomerase B OS=Bos taurus GN=PPIB PE=1 SV=4	PPIB_BOVIN	24 kDa	26	27	11
95	Na(+)/H(+) exchange regulatory cofactor NHE-RF1 OS=Mus musculus GN=Slc9a3r1 PE=1 SV=3	NHRF1_MOUSE	39 kDa	19	8	23
96	Eukaryotic initiation factor 4A-I OS=Bos taurus GN=EIF4A1 PE=2 SV=1	IF4A1_BOVIN (+4)	46 kDa	23	28	10
97	Complement factor D OS=Sus scrofa GN=CFD PE=2 SV=1	CFAD_PIG	28 kDa	20	4	0
98	Aminopeptidase N OS=Sus scrofa GN=ANPEP PE=1 SV=4	AMPN_PIG	109 kDa	46	7	7
99	Myosin-14 OS=Homo sapiens GN=MYH14 PE=1 SV=2	MYH14_HUMAN	228 kDa	54	41	0
100	Talin-1 OS=Mus musculus GN=Tln1 PE=1 SV=2	TLN1_MOUSE	270 kDa	29	66	9
101	Heterogeneous nuclear ribonucleoproteins A2/B1 OS=Homo sapiens GN=HNRNPA2B1 PE=1 SV=2	ROA2_HUMAN (+1)	37 kDa	25	23	3
102	Neutral alpha-glucosidase AB OS=Sus scrofa GN=GANAB PE=1 SV=1	GANAB_PIG	107 kDa	47	19	13
103	Neuroblast differentiation-associated protein AHNAK OS=Homo sapiens GN=AHNAK PE=1 SV=2	AHNK_HUMAN	629 kDa	25	38	0
104	60 kDa heat shock protein, mitochondrial OS=Bos taurus GN=HSPD1 PE=1 SV=2	CH60_BOVIN	61 kDa	29	39	6
105	Radixin OS=Bos taurus GN=RDX PE=2 SV=1	RADI_BOVIN	69 kDa	27	32	16
106	Adseverin OS=Bos taurus GN=SCIN PE=1 SV=1	ADSV_BOVIN	81 kDa	4	45	0
107	Elongation factor 1-gamma OS=Bos taurus GN=EEF1G PE=2 SV=1	EF1G_BOVIN	50 kDa	13	28	7
108	Lamin-B1 OS=Mus musculus GN=Lmnb1 PE=1 SV=3	LMNB1_MOUSE	67 kDa	29	47	7
109	Sulfhydryl oxidase 1 OS=Mus musculus GN=Qsox1 PE=1 SV=1	QSOX1_MOUSE	83 kDa	3	4	34
110	Alpha-actinin-1 OS=Mus musculus GN=Actn1 PE=1 SV=1	ACTN1_MOUSE	103 kDa	29	30	34
111	Unconventional myosin-Ic OS=Bos taurus GN=MYO1C PE=1 SV=3	MYO1C_BOVIN	122 kDa	33	52	7
112	Sodium/potassium-transporting ATPase subunit alpha-1 OS=Bos taurus GN=ATP1A1 PE=2 SV=1	AT1A1_BOVIN	113 kDa	41	31	5
113	EH domain-containing protein 4 OS=Mus musculus GN=Ehd4 PE=1 SV=1	EHD4_MOUSE	61 kDa	22	15	27
114	Peroxiredoxin-6 OS=Bos taurus GN=PRDX6 PE=1 SV=3	PRDX6_BOVIN	25 kDa	14	30	9
115	Cytoplasmic dynein 1 heavy chain 1 OS=Mus musculus GN=Dync1h1 PE=1 SV=2	DYHC1_MOUSE	532 kDa	70	66	3
116	Calreticulin OS=Sus scrofa GN=CALR PE=1 SV=3	CALR_PIG	48 kDa	28	24	10
117	Keratin, type II cytoskeletal 8 OS=Mus musculus GN=Krt8 PE=1 SV=4	K2C8_MOUSE	55 kDa	6	9	29
118	Stress-70 protein, mitochondrial OS=Bos taurus GN=HSPA9 PE=2 SV=1	GRP75_BOVIN (+1)	74 kDa	31	37	0
119	Apolipoprotein A-I OS=Bos taurus GN=APOA1 PE=1 SV=3	APOA1_BOVIN	30 kDa	8	47	0
120	Adenylyl cyclase-associated protein 1 OS=Bos taurus GN=CAP1 PE=2 SV=3	CAP1_BOVIN	51 kDa	13	34	8
121	Prostaglandin-H2 D-isomerase OS=Bos taurus GN=PTGDS PE=1 SV=1	PTGDS_BOVIN	21 kDa	0	14	0
122	Cathepsin L1 OS=Sus scrofa GN=CTSL PE=2 SV=1	CATL1_PIG	37 kDa	18	4	0
123	Purine nucleoside phosphorylase OS=Bos taurus GN=PNP PE=1 SV=3	PNPH_BOVIN	32 kDa	5	22	2
124	Actin-related protein 2/3 complex subunit 2 OS=Bos taurus GN=ARPC2 PE=1 SV=1	ARPC2_BOVIN	34 kDa	20	25	17
125	Keratin, type I cytoskeletal 16 OS=Homo sapiens GN=KRT16 PE=1 SV=4	K1C16_HUMAN	51 kDa	20	20	15
126	Oviduct-specific glycoprotein OS=Sus scrofa GN=OVGP1 PE=2 SV=1	OVGP1_PIG	59 kDa	25	0	0
127	T-complex protein 1 subunit beta OS=Bos taurus GN=CCT2 PE=1 SV=3	TCPB_BOVIN	57 kDa	28	28	12
128	Histone H2A type 2-A OS=Homo sapiens GN=HIST2H2AA3 PE=1 SV=3	H2A2A_HUMAN (+2)	14 kDa	8	13	6
129	Erythrocyte band 7 integral membrane protein OS=Homo sapiens GN=STOM PE=1 SV=3	STOM_HUMAN	32 kDa	18	16	10
130	45 kDa calcium-binding protein OS=Bos taurus GN=SDF4 PE=2 SV=1	CAB45_BOVIN	41 kDa	13	22	6
131	Filamin-C OS=Homo sapiens GN=FLNC PE=1 SV=3	FLNC_HUMAN	291 kDa	3	71	13
132	Thrombospondin-1 OS=Bos taurus GN=THBS1 PE=2 SV=2	TSP1_BOVIN	130 kDa	9	44	17
133	Triosephosphate isomerase OS=Bos taurus GN=TPI1 PE=2 SV=3	TPIS_BOVIN	27 kDa	14	27	14
134	Alkaline phosphatase, tissue-nonspecific isozyme OS=Bos taurus GN=ALPL PE=1 SV=2	PPBT_BOVIN	57 kDa	8	29	8
135	Basement membrane-specific heparan sulfate proteoglycan core protein OS=Mus musculus GN=Hspg2 PE=1 SV=1	PGBM_MOUSE	398 kDa	9	23	76
136	Histone H1.2 OS=Bos taurus GN=HIST1H1C PE=1 SV=2	H12_BOVIN	21 kDa	14	21	11
137	Carboxypeptidase D OS=Homo sapiens GN=CPD PE=1 SV=2	CBPD_HUMAN	153 kDa	28	28	8
138	Lactadherin OS=Bos taurus GN=MFGE8 PE=1 SV=2	MFGM_BOVIN	47 kDa	5	29	0
139	Cystatin-A OS=Homo sapiens GN=CSTA PE=1 SV=1	CYTA_HUMAN	11 kDa	7	9	8
140	Unconventional myosin-Ib OS=Homo sapiens GN=MYO1B PE=1 SV=3	MYO1B_HUMAN	132 kDa	41	25	19
141	Lipopolysaccharide-responsive and beige-like anchor protein OS=Homo sapiens GN=LRBA PE=1 SV=4	LRBA_HUMAN	319 kDa	41	33	0
142	Fatty acid synthase OS=Bos taurus GN=FASN PE=2 SV=1	FAS_BOVIN	275 kDa	0	45	0
143	Tenascin OS=Mus musculus GN=Tnc PE=1 SV=1	TENA_MOUSE	232 kDa	0	2	70
144	Nucleolin OS=Homo sapiens GN=NCL PE=1 SV=3	NUCL_HUMAN (+2)	77 kDa	17	30	4
145	Rab GDP dissociation inhibitor beta OS=Bos taurus GN=GDI2 PE=2 SV=3	GDIB_BOVIN	50 kDa	24	48	11
146	Heterogeneous nuclear ribonucleoprotein K OS=Homo sapiens GN=HNRNPK PE=1 SV=1	HNRPK_HUMAN (+5)	51 kDa	16	20	2
147	Dermcidin OS=Homo sapiens GN=DCD PE=1 SV=2	DCD_HUMAN	11 kDa	7	8	8
148	Polyadenylate-binding protein 1 OS=Bos taurus GN=PABPC1 PE=2 SV=1	PABP1_BOVIN (+2)	71 kDa	22	23	3
149	Heat shock 70 kDa protein 4 OS=Canis familiaris GN=HSPA4 PE=1 SV=1	HSP74_CANFA	94 kDa	21	25	11
150	40S ribosomal protein S3a OS=Bos taurus GN=RPS3A PE=2 SV=3	RS3A_BOVIN (+2)	30 kDa	21	20	7
151	Fructose-bisphosphate aldolase A OS=Mus musculus GN=Aldoa PE=1 SV=2	ALDOA_MOUSE	39 kDa	17	16	24
152	Ceruloplasmin OS=Ovis aries GN=CP PE=2 SV=1	CERU_SHEEP	119 kDa	2	36	0
153	Coatomer subunit alpha OS=Bos taurus GN=COPA PE=1 SV=1	COPA_BOVIN	138 kDa	33	30	8
154	Annexin A1 OS=Mus musculus GN=Anxa1 PE=1 SV=2	ANXA1_MOUSE	39 kDa	4	2	28
155	40S ribosomal protein S3 OS=Bos taurus GN=RPS3 PE=2 SV=1	RS3_BOVIN (+2)	27 kDa	24	25	12
156	Plastin-3 OS=Bos taurus GN=PLS3 PE=2 SV=1	PLST_BOVIN	71 kDa	29	30	16
157	Protein disulfide-isomerase A4 OS=Bos taurus GN=PDIA4 PE=2 SV=1	PDIA4_BOVIN	73 kDa	18	47	2
158	Metalloproteinase inhibitor 2 (Fragment) OS=Cricetulus longicaudatus GN=TIMP2 PE=2 SV=1	TIMP2_CRILO	22 kDa	18	6	10
159	Filamin-B OS=Mus musculus GN=Flnb PE=1 SV=3	FLNB_MOUSE	278 kDa	7	11	35
160	Nucleophosmin OS=Bos taurus GN=NPM1 PE=2 SV=1	NPM_BOVIN	33 kDa	11	24	4
161	Catenin alpha-1 OS=Homo sapiens GN=CTNNA1 PE=1 SV=1	CTNA1_HUMAN	100 kDa	25	37	7
162	WD repeat-containing protein 1 OS=Bos taurus GN=WDR1 PE=2 SV=3	WDR1_BOVIN	66 kDa	21	24	9
163	T-complex protein 1 subunit theta OS=Bos taurus GN=CCT8 PE=1 SV=3	TCPQ_BOVIN	60 kDa	25	29	4
164	Tissue-type plasminogen activator OS=Sus scrofa GN=PLAT PE=2 SV=1	TPA_PIG	64 kDa	24	3	3
165	Isocitrate dehydrogenase [NADP] cytoplasmic OS=Bos taurus GN=IDH1 PE=2 SV=1	IDHC_BOVIN	47 kDa	14	32	11
166	Pulmonary surfactant-associated protein D OS=Mus musculus GN=Sftpd PE=2 SV=1	SFTPD_MOUSE	38 kDa	0	0	17
167	Syntenin-1 OS=Rattus norvegicus GN=Sdcbp PE=1 SV=1	SDCB1_RAT	32 kDa	7	6	9
168	Actin-related protein 3 OS=Mus musculus GN=Actr3 PE=1 SV=3	ARP3_MOUSE (+1)	47 kDa	20	15	14
169	Ubiquitin-like modifier-activating enzyme 1 OS=Bos taurus GN=UBA1 PE=2 SV=1	UBA1_BOVIN	118 kDa	19	27	6
170	Annexin A4 OS=Bos taurus GN=ANXA4 PE=1 SV=2	ANXA4_BOVIN	36 kDa	14	43	3
171	Aminopeptidase N OS=Mus musculus GN=Anpep PE=1 SV=4	AMPN_MOUSE	110 kDa	0	0	40
172	Annexin A5 OS=Bos taurus GN=ANXA5 PE=1 SV=3	ANXA5_BOVIN	36 kDa	21	26	10
173	Brain-specific angiogenesis inhibitor 1-associated protein 2 OS=Cricetulus griseus GN=BAIAP2 PE=1 SV=1	BAIP2_CRIGR	58 kDa	20	17	28
174	Glucose-6-phosphate isomerase OS=Bos taurus GN=GPI PE=2 SV=4	G6PI_BOVIN	63 kDa	13	35	7
175	Heterogeneous nuclear ribonucleoprotein U OS=Homo sapiens GN=HNRNPU PE=1 SV=6	HNRPU_HUMAN	91 kDa	21	20	0
176	T-complex protein 1 subunit zeta OS=Bos taurus GN=CCT6A PE=1 SV=3	TCPZ_BOVIN	58 kDa	23	22	6
177	Heterogeneous nuclear ribonucleoprotein M OS=Homo sapiens GN=HNRNPM PE=1 SV=3	HNRPM_HUMAN	78 kDa	35	18	0
178	Coatomer subunit beta OS=Bos taurus GN=COPB1 PE=1 SV=1	COPB_BOVIN	107 kDa	21	27	4
179	60S acidic ribosomal protein P0 OS=Bos taurus GN=RPLP0 PE=2 SV=3	RLA0_BOVIN	34 kDa	15	17	8
180	Urokinase-type plasminogen activator OS=Bos taurus GN=PLAU PE=2 SV=1	UROK_BOVIN	49 kDa	2	28	0
181	Heterogeneous nuclear ribonucleoprotein A1 OS=Bos taurus GN=HNRNPA1 PE=1 SV=2	ROA1_BOVIN (+4)	34 kDa	18	17	2
182	Lactadherin OS=Mus musculus GN=Mfge8 PE=1 SV=3	MFGM_MOUSE	51 kDa	0	0	25
183	Serpin B3 OS=Homo sapiens GN=SERPINB3 PE=1 SV=2	SPB3_HUMAN	45 kDa	15	13	9
184	Malate dehydrogenase, mitochondrial OS=Bos taurus GN=MDH2 PE=1 SV=1	MDHM_BOVIN	36 kDa	16	21	10
185	L-lactate dehydrogenase A chain OS=Bos taurus GN=LDHA PE=2 SV=2	LDHA_BOVIN	37 kDa	10	32	7
186	Lipopolysaccharide-binding protein OS=Mus musculus GN=Lbp PE=1 SV=2	LBP_MOUSE	53 kDa	0	0	28
187	Collagen alpha-1(I) chain OS=Bos taurus GN=COL1A1 PE=1 SV=3	CO1A1_BOVIN	139 kDa	0	51	3
188	Serpin B11 OS=Mus musculus GN=Serpinb11 PE=2 SV=1	SPB11_MOUSE	43 kDa	0	0	23
189	Hypoxia up-regulated protein 1 OS=Rattus norvegicus GN=Hyou1 PE=1 SV=1	HYOU1_RAT	111 kDa	25	13	17
190	Desmoglein-1 OS=Homo sapiens GN=DSG1 PE=1 SV=2	DSG1_HUMAN	114 kDa	17	11	17
191	Importin subunit beta-1 OS=Mus musculus GN=Kpnb1 PE=1 SV=2	IMB1_MOUSE	97 kDa	19	20	11
192	Protein disulfide-isomerase A6 OS=Mus musculus GN=Pdia6 PE=1 SV=3	PDIA6_MOUSE	48 kDa	11	16	15
193	Pantetheinase OS=Sus scrofa GN=VNN1 PE=2 SV=1	VNN1_PIG	57 kDa	19	6	0
194	Polypyrimidine tract-binding protein 1 OS=Bos taurus GN=PTBP1 PE=2 SV=1	PTBP1_BOVIN	57 kDa	13	24	2
195	Chitinase-3-like protein 1 OS=Bos taurus GN=CHI3L1 PE=1 SV=3	CH3L1_BOVIN	43 kDa	6	27	0
196	Retinoic acid receptor responder protein 1 OS=Homo sapiens GN=RARRES1 PE=1 SV=2	TIG1_HUMAN	33 kDa	3	0	0
197	ADP/ATP translocase 3 OS=Bos taurus GN=SLC25A6 PE=1 SV=3	ADT3_BOVIN	33 kDa	19	21	5
198	Phosphoglycerate mutase 1 OS=Bos taurus GN=PGAM1 PE=2 SV=3	PGAM1_BOVIN	29 kDa	13	20	9
199	Serum albumin OS=Homo sapiens GN=ALB PE=1 SV=2	ALBU_HUMAN	69 kDa	12	9	15
200	Staphylococcal nuclease domain-containing protein 1 OS=Bos taurus GN=SND1 PE=1 SV=1	SND1_BOVIN	102 kDa	32	26	0
201	Rho GDP-dissociation inhibitor 1 OS=Bos taurus GN=ARHGDIA PE=1 SV=3	GDIR1_BOVIN	23 kDa	13	20	10
202	Interleukin enhancer-binding factor 3 OS=Homo sapiens GN=ILF3 PE=1 SV=3	ILF3_HUMAN	95 kDa	23	24	0
203	ATP-dependent 6-phosphofructokinase, liver type OS=Bos taurus GN=PFKL PE=2 SV=1	PFKAL_BOVIN	85 kDa	13	27	0
204	Microtubule-associated protein 4 OS=Bos taurus GN=MAP4 PE=1 SV=1	MAP4_BOVIN	112 kDa	0	38	0
205	Peroxiredoxin-2 OS=Bos taurus GN=PRDX2 PE=2 SV=1	PRDX2_BOVIN	22 kDa	6	13	0
206	T-complex protein 1 subunit gamma OS=Bos taurus GN=CCT3 PE=1 SV=1	TCPG_BOVIN	61 kDa	19	26	9
207	Peptidyl-prolyl cis-trans isomerase A OS=Mus musculus GN=Ppia PE=1 SV=2	PPIA_MOUSE	18 kDa	8	11	12
208	ATP-citrate synthase OS=Bos taurus GN=ACLY PE=2 SV=1	ACLY_BOVIN	120 kDa	30	37	0
209	High mobility group protein B1 OS=Bos taurus GN=HMGB1 PE=1 SV=3	HMGB1_BOVIN (+9)	25 kDa	18	22	6
210	Cofilin-1 OS=Bos taurus GN=CFL1 PE=2 SV=3	COF1_BOVIN (+3)	19 kDa	16	17	9
211	Annexin A8 OS=Bos taurus GN=ANXA8 PE=2 SV=1	ANXA8_BOVIN	37 kDa	9	35	8
212	AP-1 complex subunit beta-1 OS=Bos taurus GN=AP2B1 PE=2 SV=1	AP1B1_BOVIN (+1)	106 kDa	25	33	6
213	Nucleoside diphosphate kinase B OS=Bos taurus GN=NME2 PE=1 SV=1	NDKB_BOVIN	17 kDa	11	22	4
214	Kinectin OS=Vulpes vulpes GN=KTN1 PE=2 SV=1	KTN1_VULVU	153 kDa	28	31	0
215	Polymeric immunoglobulin receptor OS=Bos taurus GN=PIGR PE=2 SV=1	PIGR_BOVIN	82 kDa	0	31	0
216	Caspase-14 OS=Homo sapiens GN=CASP14 PE=1 SV=2	CASPE_HUMAN	28 kDa	16	10	10
217	Septin-7 OS=Bos taurus GN=SEPT7 PE=2 SV=2	SEPT7_BOVIN (+2)	51 kDa	20	20	4
218	Coatomer subunit delta OS=Mus musculus GN=Arcn1 PE=1 SV=2	COPD_MOUSE (+1)	57 kDa	23	21	3
219	Heterogeneous nuclear ribonucleoprotein H OS=Homo sapiens GN=HNRNPH1 PE=1 SV=4	HNRH1_HUMAN (+1)	49 kDa	10	10	0
220	Monocyte differentiation antigen CD14 OS=Mus musculus GN=Cd14 PE=1 SV=1	CD14_MOUSE	39 kDa	0	0	17
221	Plasminogen activator inhibitor 1 OS=Mus musculus GN=Serpine1 PE=1 SV=1	PAI1_MOUSE	45 kDa	0	0	27
222	Protein DJ-1 OS=Bos taurus GN=PARK7 PE=2 SV=1	PARK7_BOVIN	20 kDa	18	19	8
223	Adenosylhomocysteinase OS=Sus scrofa GN=AHCY PE=3 SV=3	SAHH_PIG	48 kDa	21	14	9
224	ATP-dependent RNA helicase A OS=Bos taurus GN=DHX9 PE=2 SV=1	DHX9_BOVIN	142 kDa	27	32	0
225	40S ribosomal protein S4, X isoform OS=Chlorocebus aethiops GN=RPS4X PE=2 SV=3	RS4X_CHLAE (+7)	30 kDa	20	21	7
226	Histone H3.1 OS=Bos taurus PE=1 SV=2	H31_BOVIN (+23)	15 kDa	8	12	9
227	T-complex protein 1 subunit eta OS=Bos taurus GN=CCT7 PE=1 SV=1	TCPH_BOVIN	59 kDa	24	23	8
228	T-complex protein 1 subunit alpha OS=Bos taurus GN=TCP1 PE=1 SV=1	TCPA_BOVIN	60 kDa	15	23	11
229	Calpain small subunit 1 OS=Bos taurus GN=CAPNS1 PE=2 SV=1	CPNS1_BOVIN	28 kDa	6	16	0
230	Unconventional myosin-VI OS=Sus scrofa GN=MYO6 PE=1 SV=1	MYO6_PIG	145 kDa	33	28	0
231	Long-chain-fatty-acid--CoA ligase 4 OS=Rattus norvegicus GN=Acsl4 PE=1 SV=1	ACSL4_RAT	74 kDa	17	13	0
232	14-3-3 protein beta/alpha OS=Bos taurus GN=YWHAB PE=1 SV=2	1433B_BOVIN (+3)	28 kDa	11	19	9
233	ADP-ribosylation factor 1 OS=Bos taurus GN=ARF1 PE=1 SV=2	ARF1_BOVIN (+4)	21 kDa	14	14	3
234	SPARC OS=Bos taurus GN=SPARC PE=1 SV=2	SPRC_BOVIN	35 kDa	15	8	7
235	Transgelin-2 OS=Bos taurus GN=TAGLN2 PE=2 SV=3	TAGL2_BOVIN	22 kDa	14	17	4
236	Chloride intracellular channel protein 1 OS=Bos taurus GN=CLIC1 PE=2 SV=3	CLIC1_BOVIN	27 kDa	10	12	6
237	Galectin-3-binding protein OS=Mus musculus GN=Lgals3bp PE=1 SV=1	LG3BP_MOUSE	64 kDa	0	0	24
238	Arginase-1 OS=Homo sapiens GN=ARG1 PE=1 SV=2	ARGI1_HUMAN	35 kDa	11	10	12
239	T-complex protein 1 subunit delta OS=Rattus norvegicus GN=Cct4 PE=1 SV=3	TCPD_RAT	58 kDa	19	18	11
240	Cytoplasmic aconitate hydratase OS=Bos taurus GN=ACO1 PE=2 SV=1	ACOC_BOVIN	98 kDa	18	27	4
241	Deleted in malignant brain tumors 1 protein OS=Sus scrofa GN=DMBT1 PE=2 SV=1	DMBT1_PIG	132 kDa	24	4	0
242	Spliceosome RNA helicase DDX39B OS=Canis familiaris GN=DDX39B PE=3 SV=1	DX39B_CANFA (+7)	49 kDa	17	15	9
243	Serpin A3-2 OS=Bos taurus GN=SERPINA3-2 PE=3 SV=1	SPA32_BOVIN	46 kDa	2	23	12
244	Tropomyosin alpha-4 chain OS=Homo sapiens GN=TPM4 PE=1 SV=3	TPM4_HUMAN (+1)	29 kDa	18	24	4
245	Guanine nucleotide-binding protein G(i) subunit alpha-2 OS=Homo sapiens GN=GNAI2 PE=1 SV=3	GNAI2_HUMAN (+1)	40 kDa	9	13	9
246	14-3-3 protein gamma OS=Homo sapiens GN=YWHAG PE=1 SV=2	1433G_HUMAN (+3)	28 kDa	10	16	10
247	Heterogeneous nuclear ribonucleoprotein Q OS=Homo sapiens GN=SYNCRIP PE=1 SV=2	HNRPQ_HUMAN	70 kDa	16	20	4
248	Coatomer subunit beta' OS=Bos taurus GN=COPB2 PE=1 SV=3	COPB2_BOVIN	102 kDa	25	25	4
249	Haptoglobin OS=Bos taurus GN=HP PE=2 SV=1	HPT_BOVIN	45 kDa	2	25	7
250	EF-hand domain-containing protein D2 OS=Bos taurus GN=EFHD2 PE=2 SV=1	EFHD2_BOVIN	27 kDa	12	24	2
251	Profilin-1 OS=Bos taurus GN=PFN1 PE=1 SV=2	PROF1_BOVIN	15 kDa	11	11	4
252	Chloride intracellular channel protein 4 OS=Bos taurus GN=CLIC4 PE=2 SV=3	CLIC4_BOVIN	29 kDa	8	15	7
253	L-lactate dehydrogenase B chain OS=Bos taurus GN=LDHB PE=2 SV=4	LDHB_BOVIN	37 kDa	10	18	4
254	Transketolase OS=Mus musculus GN=Tkt PE=1 SV=1	TKT_MOUSE	68 kDa	4	2	14
255	26S proteasome non-ATPase regulatory subunit 2 OS=Bos taurus GN=PSMD2 PE=1 SV=2	PSMD2_BOVIN	100 kDa	26	21	3
256	Filaggrin OS=Homo sapiens GN=FLG PE=1 SV=3	FILA_HUMAN	435 kDa	19	15	4
257	Tubulin beta-4B chain OS=Bos taurus GN=TUBB4B PE=2 SV=1	TBB4B_BOVIN (+2)	50 kDa	6	7	4
258	F-actin-capping protein subunit beta OS=Bos taurus GN=CAPZB PE=1 SV=1	CAPZB_BOVIN (+2)	34 kDa	15	19	14
259	Haptoglobin OS=Mus musculus GN=Hp PE=1 SV=1	HPT_MOUSE	39 kDa	0	0	14
260	Eukaryotic translation initiation factor 3 subunit A OS=Rattus norvegicus GN=Eif3a PE=2 SV=2	EIF3A_RAT	163 kDa	22	29	0
261	Splicing factor, proline- and glutamine-rich OS=Homo sapiens GN=SFPQ PE=1 SV=2	SFPQ_HUMAN	76 kDa	19	20	0
262	Core histone macro-H2A.1 OS=Homo sapiens GN=H2AFY PE=1 SV=4	H2AY_HUMAN	40 kDa	13	17	9
263	Peptidyl-glycine alpha-amidating monooxygenase OS=Bos taurus GN=PAM PE=1 SV=2	AMD_BOVIN	108 kDa	25	13	0
264	Calpain-2 catalytic subunit OS=Bos taurus GN=CAPN2 PE=2 SV=2	CAN2_BOVIN	80 kDa	10	25	0
265	Calcium-activated chloride channel regulator 1 OS=Mus musculus GN=Clca1 PE=1 SV=2	CLCA1_MOUSE	100 kDa	0	0	40
266	Suprabasin OS=Homo sapiens GN=SBSN PE=2 SV=2	SBSN_HUMAN	61 kDa	12	9	4
267	Poly(rC)-binding protein 1 OS=Bos taurus GN=PCBP1 PE=2 SV=1	PCBP1_BOVIN (+3)	37 kDa	10	12	4
268	Peptidyl-prolyl cis-trans isomerase FKBP4 OS=Bos taurus GN=FKBP4 PE=1 SV=4	FKBP4_BOVIN	52 kDa	14	31	3
269	Versican core protein OS=Bos taurus GN=VCAN PE=1 SV=2	CSPG2_BOVIN	370 kDa	0	33	0
270	Prominin-1 OS=Mus musculus GN=Prom1 PE=1 SV=1	PROM1_MOUSE	97 kDa	0	0	31
271	Dystroglycan OS=Bos taurus GN=DAG1 PE=1 SV=1	DAG1_BOVIN	97 kDa	4	20	6
272	V-type proton ATPase catalytic subunit A OS=Bos taurus GN=ATP6V1A PE=2 SV=2	VATA_BOVIN	68 kDa	30	19	4
273	Proteasome subunit alpha type-1 OS=Bos taurus GN=PSMA1 PE=1 SV=1	PSA1_BOVIN	30 kDa	16	24	9
274	Fibrocystin-L OS=Mus musculus GN=Pkhd1l1 PE=2 SV=1	PKHL1_MOUSE	465 kDa	7	0	77
275	Serine/threonine-protein phosphatase 2A 65 kDa regulatory subunit A alpha isoform OS=Homo sapiens GN=PPP2R1A PE=1 SV=4	2AAA_HUMAN (+2)	65 kDa	16	16	5
276	Heterogeneous nuclear ribonucleoprotein D0 OS=Homo sapiens GN=HNRNPD PE=1 SV=1	HNRPD_HUMAN	38 kDa	11	15	0
277	Dynamin-2 OS=Homo sapiens GN=DNM2 PE=1 SV=2	DYN2_HUMAN	98 kDa	27	17	4
278	Secretagogin OS=Sus scrofa GN=SCGN PE=2 SV=1	SEGN_PIG	32 kDa	26	0	0
279	Cell division control protein 42 homolog OS=Bos taurus GN=CDC42 PE=1 SV=1	CDC42_BOVIN (+7)	21 kDa	12	10	7
280	Stress-induced-phosphoprotein 1 OS=Bos taurus GN=STIP1 PE=2 SV=1	STIP1_BOVIN	62 kDa	24	23	2
281	Very long-chain specific acyl-CoA dehydrogenase, mitochondrial OS=Bos taurus GN=ACADVL PE=2 SV=3	ACADV_BOVIN	71 kDa	3	25	0
282	LIM and SH3 domain protein 1 OS=Mus musculus GN=Lasp1 PE=1 SV=1	LASP1_MOUSE	30 kDa	14	15	7
283	Src substrate cortactin OS=Homo sapiens GN=CTTN PE=1 SV=2	SRC8_HUMAN	62 kDa	17	15	0
284	Calpastatin OS=Bos taurus GN=CAST PE=1 SV=2	ICAL_BOVIN	76 kDa	0	19	0
285	Cullin-associated NEDD8-dissociated protein 1 OS=Bos taurus GN=CAND1 PE=2 SV=1	CAND1_BOVIN (+1)	136 kDa	32	25	7
286	Inter-alpha-trypsin inhibitor heavy chain H4 OS=Bos taurus GN=ITIH4 PE=1 SV=1	ITIH4_BOVIN	102 kDa	0	36	0
287	Coactosin-like protein OS=Bos taurus GN=COTL1 PE=2 SV=3	COTL1_BOVIN	16 kDa	17	20	7
288	Calmodulin-like protein 5 OS=Homo sapiens GN=CALML5 PE=1 SV=2	CALL5_HUMAN	16 kDa	7	8	5
289	Myosin-9 OS=Homo sapiens GN=MYH9 PE=1 SV=4	MYH9_HUMAN	227 kDa	9	11	5
290	UV excision repair protein RAD23 homolog B OS=Bos taurus GN=RAD23B PE=2 SV=1	RD23B_BOVIN	43 kDa	7	15	2
291	Neurosecretory protein VGF OS=Bos taurus GN=VGF PE=1 SV=2	VGF_BOVIN	68 kDa	15	22	0
292	60S ribosomal protein L4 OS=Bos taurus GN=RPL4 PE=2 SV=3	RL4_BOVIN	47 kDa	15	15	2
293	Myosin-10 OS=Bos taurus GN=MYH10 PE=2 SV=2	MYH10_BOVIN	229 kDa	38	29	0
294	Dolichyl-diphosphooligosaccharide--protein glycosyltransferase subunit 1 OS=Sus scrofa GN=RPN1 PE=1 SV=1	RPN1_PIG	69 kDa	33	13	0
295	Amyloid beta A4 protein OS=Sus scrofa GN=APP PE=2 SV=2	A4_PIG	87 kDa	10	14	14
296	Calpain-1 catalytic subunit OS=Bos taurus GN=CAPN1 PE=1 SV=3	CAN1_BOVIN	82 kDa	11	32	0
297	Keratin, type I cytoskeletal 19 OS=Mus musculus GN=Krt19 PE=1 SV=1	K1C19_MOUSE	45 kDa	4	0	20
298	Epidermal growth factor receptor kinase substrate 8 OS=Mus musculus GN=Eps8 PE=1 SV=2	EPS8_MOUSE	92 kDa	16	0	33
299	Puromycin-sensitive aminopeptidase OS=Homo sapiens GN=NPEPPS PE=1 SV=2	PSA_HUMAN	103 kDa	23	29	11
300	Collagen alpha-1(XIV) chain OS=Homo sapiens GN=COL14A1 PE=1 SV=3	COEA1_HUMAN	194 kDa	33	9	0
301	Neprilysin OS=Mus musculus GN=Mme PE=1 SV=3	NEP_MOUSE	86 kDa	16	2	29
302	Myoferlin OS=Homo sapiens GN=MYOF PE=1 SV=1	MYOF_HUMAN	235 kDa	50	14	4
303	Creatine kinase U-type, mitochondrial OS=Bos taurus GN=CKMT1 PE=2 SV=1	KCRU_BOVIN	47 kDa	11	19	0
304	Serpin H1 OS=Bos taurus GN=SERPINH1 PE=2 SV=1	SERPH_BOVIN	47 kDa	18	24	5
305	Calcium-binding protein 39 OS=Bos taurus GN=CAB39 PE=2 SV=1	CAB39_BOVIN (+1)	40 kDa	21	18	19
306	Actin-related protein 2-A OS=Xenopus laevis GN=actr2-a PE=2 SV=1	ARP2A_XENLA (+8)	45 kDa	14	13	6
307	Antithrombin-III OS=Bos taurus GN=SERPINC1 PE=1 SV=2	ANT3_BOVIN	52 kDa	10	31	2
308	6-phosphogluconate dehydrogenase, decarboxylating OS=Ovis aries GN=PGD PE=1 SV=4	6PGD_SHEEP	53 kDa	9	18	6
309	Heat shock protein beta-1 OS=Bos taurus GN=HSPB1 PE=2 SV=1	HSPB1_BOVIN	22 kDa	9	17	0
310	Cathepsin D OS=Bos taurus GN=CTSD PE=1 SV=2	CATD_BOVIN	42 kDa	3	20	0
311	40S ribosomal protein SA OS=Gallus gallus GN=RPSA PE=3 SV=1	RSSA_CHICK (+2)	33 kDa	10	13	7
312	60S ribosomal protein L3 OS=Homo sapiens GN=RPL3 PE=1 SV=2	RL3_HUMAN (+1)	46 kDa	18	15	2
313	Alcohol dehydrogenase [NADP(+)] OS=Bos taurus GN=AKR1A1 PE=2 SV=1	AK1A1_BOVIN	37 kDa	8	23	8
314	5'-nucleotidase OS=Bos taurus GN=NT5E PE=1 SV=2	5NTD_BOVIN	63 kDa	0	30	0
315	40S ribosomal protein S9 OS=Bos taurus GN=RPS9 PE=2 SV=1	RS9_BOVIN (+4)	23 kDa	25	22	0
316	Retinol-binding protein 4 OS=Sus scrofa GN=RBP4 PE=1 SV=2	RET4_PIG	23 kDa	18	5	0
317	Creatine kinase B-type OS=Bos taurus GN=CKB PE=1 SV=1	KCRB_BOVIN	43 kDa	13	12	4
318	Laminin subunit gamma-2 OS=Mus musculus GN=Lamc2 PE=1 SV=2	LAMC2_MOUSE	130 kDa	8	9	18
319	Protein disulfide-isomerase A3 OS=Chlorocebus aethiops GN=PDIA3 PE=2 SV=1	PDIA3_CHLAE (+2)	57 kDa	11	0	7
320	EH domain-containing protein 2 OS=Homo sapiens GN=EHD2 PE=1 SV=2	EHD2_HUMAN	61 kDa	24	4	0
321	Matrilin-4 OS=Mus musculus GN=Matn4 PE=2 SV=1	MATN4_MOUSE	69 kDa	13	20	0
322	60S ribosomal protein L10a OS=Bos taurus GN=RPL10A PE=2 SV=3	RL10A_BOVIN (+2)	25 kDa	12	19	6
323	GTP-binding nuclear protein Ran OS=Bos taurus GN=RAN PE=2 SV=3	RAN_BOVIN (+9)	24 kDa	12	10	7
324	Interleukin enhancer-binding factor 2 OS=Homo sapiens GN=ILF2 PE=1 SV=2	ILF2_HUMAN (+2)	43 kDa	16	21	6
325	Cytoplasmic FMR1-interacting protein 1 OS=Mus musculus GN=Cyfip1 PE=1 SV=1	CYFP1_MOUSE	145 kDa	31	17	20
326	60S ribosomal protein L6 OS=Sus scrofa GN=RPL6 PE=1 SV=3	RL6_PIG	32 kDa	25	9	2
327	Prostaglandin-H2 D-isomerase OS=Sus scrofa GN=PTGDS PE=1 SV=1	PTGDS_PIG	21 kDa	10	0	0
328	RuvB-like 2 OS=Mus musculus GN=Ruvbl2 PE=2 SV=3	RUVB2_MOUSE	51 kDa	16	20	6
329	Serine/threonine-protein kinase 24 OS=Mus musculus GN=Stk24 PE=1 SV=1	STK24_MOUSE	48 kDa	14	13	10
330	Coatomer subunit gamma-1 OS=Bos taurus GN=COPG1 PE=1 SV=1	COPG1_BOVIN	97 kDa	14	23	2
331	Aldehyde dehydrogenase, mitochondrial OS=Bos taurus GN=ALDH2 PE=1 SV=2	ALDH2_BOVIN	57 kDa	11	20	0
332	Serotransferrin OS=Mus musculus GN=Tf PE=1 SV=1	TRFE_MOUSE	77 kDa	0	0	37
333	Na(+)/H(+) exchange regulatory cofactor NHE-RF1 OS=Bos taurus GN=SLC9A3R1 PE=2 SV=1	NHRF1_BOVIN	40 kDa	2	10	0
334	Aconitate hydratase, mitochondrial OS=Sus scrofa GN=ACO2 PE=1 SV=1	ACON_PIG	86 kDa	31	12	6
335	Dolichyl-diphosphooligosaccharide--protein glycosyltransferase subunit 2 OS=Sus scrofa GN=RPN2 PE=2 SV=1	RPN2_PIG	69 kDa	20	13	0
336	Ras-related C3 botulinum toxin substrate 1 OS=Bos taurus GN=RAC1 PE=1 SV=1	RAC1_BOVIN (+4)	21 kDa	10	7	7
337	Tissue-type plasminogen activator OS=Bos taurus GN=PLAT PE=2 SV=1	TPA_BOVIN	64 kDa	0	18	0
338	Voltage-dependent anion-selective channel protein 1 OS=Bos taurus GN=VDAC1 PE=1 SV=3	VDAC1_BOVIN (+1)	31 kDa	24	17	6
339	Proteasome activator complex subunit 1 OS=Bos taurus GN=PSME1 PE=1 SV=1	PSME1_BOVIN	29 kDa	11	19	8
340	60S ribosomal protein L7 OS=Bos taurus GN=RPL7 PE=2 SV=1	RL7_BOVIN (+2)	29 kDa	19	13	2
341	Protein S100-A9 OS=Homo sapiens GN=S100A9 PE=1 SV=1	S10A9_HUMAN	13 kDa	7	7	6
342	Keratin, type II cytoskeletal 7 OS=Mus musculus GN=Krt7 PE=1 SV=1	K2C7_MOUSE (+1)	51 kDa	3	4	19
343	Drebrin-like protein OS=Bos taurus GN=DBNL PE=2 SV=1	DBNL_BOVIN	48 kDa	7	20	0
344	40S ribosomal protein S6 OS=Bos taurus GN=RPS6 PE=2 SV=1	RS6_BOVIN (+4)	29 kDa	13	12	2
345	Dipeptidyl peptidase 1 OS=Bos taurus GN=CTSC PE=2 SV=1	CATC_BOVIN	52 kDa	2	25	0
346	Programmed cell death protein 10 OS=Mus musculus GN=Pdcd10 PE=1 SV=1	PDC10_MOUSE (+1)	25 kDa	14	19	12
347	Glycogen phosphorylase, liver form OS=Bos taurus GN=PYGL PE=2 SV=1	PYGL_BOVIN	97 kDa	13	46	0
348	Hemopexin OS=Bos taurus GN=HPX PE=2 SV=1	HEMO_BOVIN	52 kDa	5	24	0
349	Galectin-3 OS=Mus musculus GN=Lgals3 PE=1 SV=3	LEG3_MOUSE	28 kDa	2	3	5
350	Golgi apparatus protein 1 OS=Cricetulus griseus GN=GLG1 PE=1 SV=1	GSLG1_CRIGR (+1)	132 kDa	27	17	17
351	Tryptophan--tRNA ligase, cytoplasmic OS=Bos taurus GN=WARS PE=1 SV=3	SYWC_BOVIN	54 kDa	7	20	2
352	RuvB-like 1 OS=Homo sapiens GN=RUVBL1 PE=1 SV=1	RUVB1_HUMAN (+2)	50 kDa	14	17	9
353	Alpha-S1-casein OS=Bos taurus GN=CSN1S1 PE=1 SV=2	CASA1_BOVIN	25 kDa	7	8	6
354	Keratin, type II cytoskeletal 7 OS=Pan troglodytes GN=KRT7 PE=2 SV=1	K2C7_PANTR	51 kDa	7	5	0
355	Glutamine--fructose-6-phosphate aminotransferase [isomerizing] 1 OS=Homo sapiens GN=GFPT1 PE=1 SV=3	GFPT1_HUMAN	79 kDa	23	15	0
356	Carboxypeptidase E OS=Mus musculus GN=Cpe PE=1 SV=2	CBPE_MOUSE	53 kDa	0	0	25
357	Ras-related protein Rap-1b OS=Bos taurus GN=RAP1B PE=2 SV=1	RAP1B_BOVIN (+9)	21 kDa	15	11	8
358	Ras-related protein Rab-1B OS=Homo sapiens GN=RAB1B PE=1 SV=1	RAB1B_HUMAN (+1)	22 kDa	19	16	4
359	Ras-related protein Rab-11B OS=Bos taurus GN=RAB11B PE=2 SV=3	RB11B_BOVIN (+3)	24 kDa	11	12	8
360	Insulin-like growth factor-binding protein 3 OS=Sus scrofa GN=IGFBP3 PE=1 SV=3	IBP3_PIG	32 kDa	8	10	2
361	Nucleobindin-2 OS=Mus musculus GN=Nucb2 PE=1 SV=2	NUCB2_MOUSE	50 kDa	9	4	22
362	Basement membrane-specific heparan sulfate proteoglycan core protein OS=Homo sapiens GN=HSPG2 PE=1 SV=4	PGBM_HUMAN	469 kDa	9	28	2
363	Threonine--tRNA ligase, cytoplasmic OS=Bos taurus GN=TARS PE=2 SV=1	SYTC_BOVIN	83 kDa	13	35	0
364	Calumenin OS=Homo sapiens GN=CALU PE=1 SV=2	CALU_HUMAN	37 kDa	18	14	6
365	Major vault protein OS=Bos taurus GN=MVP PE=2 SV=1	MVP_BOVIN	99 kDa	17	31	5
366	Galectin-3 OS=Homo sapiens GN=LGALS3 PE=1 SV=5	LEG3_HUMAN	26 kDa	4	2	0
367	Transforming protein RhoA OS=Bos taurus GN=RHOA PE=1 SV=1	RHOA_BOVIN (+4)	22 kDa	9	8	6
368	Leukotriene A-4 hydrolase OS=Bos taurus GN=LTA4H PE=2 SV=3	LKHA4_BOVIN	69 kDa	12	35	0
369	Voltage-dependent anion-selective channel protein 2 OS=Bos taurus GN=VDAC2 PE=2 SV=2	VDAC2_BOVIN (+2)	32 kDa	10	11	4
370	Non-POU domain-containing octamer-binding protein OS=Homo sapiens GN=NONO PE=1 SV=4	NONO_HUMAN (+2)	54 kDa	17	13	0
371	Alpha-1-acid glycoprotein OS=Bos taurus GN=ORM1 PE=2 SV=1	A1AG_BOVIN	23 kDa	2	12	14
372	Programmed cell death 6-interacting protein OS=Homo sapiens GN=PDCD6IP PE=1 SV=1	PDC6I_HUMAN	96 kDa	11	9	0
373	Macrophage-capping protein OS=Bos taurus GN=CAPG PE=2 SV=1	CAPG_BOVIN	39 kDa	3	17	2
374	Vacuolar protein sorting-associated protein 4B OS=Bos taurus GN=VPS4B PE=2 SV=1	VPS4B_BOVIN	49 kDa	12	24	7
375	Dihydropyrimidinase-related protein 2 OS=Bos taurus GN=DPYSL2 PE=1 SV=1	DPYL2_BOVIN	62 kDa	18	23	0
376	Plasminogen activator inhibitor 1 OS=Bos taurus GN=SERPINE1 PE=1 SV=1	PAI1_BOVIN	45 kDa	5	14	2
377	Cytosolic non-specific dipeptidase OS=Bos taurus GN=CNDP2 PE=2 SV=1	CNDP2_BOVIN	53 kDa	6	24	4
378	Olfactomedin-like protein 2A OS=Sus scrofa GN=OLFML2A PE=3 SV=3	OLM2A_PIG	73 kDa	17	8	0
379	Tropomyosin alpha-1 chain OS=Bos taurus GN=TPM1 PE=2 SV=1	TPM1_BOVIN	33 kDa	7	18	16
380	Procollagen-lysine,2-oxoglutarate 5-dioxygenase 1 OS=Mus musculus GN=Plod1 PE=1 SV=1	PLOD1_MOUSE	84 kDa	12	11	32
381	Ezrin OS=Mus musculus GN=Ezr PE=1 SV=3	EZRI_MOUSE	69 kDa	3	0	17
382	Keratin, type II cytoskeletal 4 OS=Homo sapiens GN=KRT4 PE=1 SV=4	K2C4_HUMAN	57 kDa	13	17	10
383	Polypeptide N-acetylgalactosaminyltransferase 2 OS=Homo sapiens GN=GALNT2 PE=1 SV=1	GALT2_HUMAN	65 kDa	20	15	2
384	40S ribosomal protein S2 OS=Bos taurus GN=RPS2 PE=2 SV=2	RS2_BOVIN (+2)	31 kDa	12	11	4
385	60S ribosomal protein L7a OS=Homo sapiens GN=RPL7A PE=1 SV=2	RL7A_HUMAN (+3)	30 kDa	18	12	5
386	Transaldolase OS=Bos taurus GN=TALDO1 PE=2 SV=1	TALDO_BOVIN	38 kDa	5	24	6
387	Insulin-like growth factor-binding protein 6 OS=Bos taurus GN=IGFBP6 PE=2 SV=2	IBP6_BOVIN	25 kDa	2	8	0
388	Tumor susceptibility gene 101 protein OS=Homo sapiens GN=TSG101 PE=1 SV=2	TS101_HUMAN	44 kDa	15	11	12
389	N-acetylgalactosamine-6-sulfatase OS=Sus scrofa GN=GALNS PE=2 SV=1	GALNS_PIG	58 kDa	24	6	0
390	Heterogeneous nuclear ribonucleoprotein A3 OS=Homo sapiens GN=HNRNPA3 PE=1 SV=2	ROA3_HUMAN (+2)	40 kDa	17	9	0
391	Plastin-1 OS=Bos taurus GN=PLS1 PE=2 SV=1	PLSI_BOVIN	71 kDa	17	17	0
392	60S ribosomal protein L10 OS=Bos taurus GN=RPL10 PE=2 SV=4	RL10_BOVIN (+2)	25 kDa	8	9	0
393	Glutamate dehydrogenase 1, mitochondrial OS=Bos taurus GN=GLUD1 PE=1 SV=2	DHE3_BOVIN	62 kDa	21	19	3
394	Zinc-alpha-2-glycoprotein OS=Bos taurus GN=AZGP1 PE=2 SV=1	ZA2G_BOVIN	34 kDa	0	24	0
395	Calpain-5 OS=Mus musculus GN=Capn5 PE=2 SV=1	CAN5_MOUSE	73 kDa	10	9	0
396	Tyrosine-protein kinase Yes OS=Mus musculus GN=Yes1 PE=1 SV=3	YES_MOUSE	61 kDa	14	14	3
397	Gelsolin (Fragment) OS=Sus scrofa GN=GSN PE=1 SV=1	GELS_PIG	85 kDa	17	0	3
398	Septin-2 OS=Homo sapiens GN=SEPT2 PE=1 SV=1	SEPT2_HUMAN (+1)	41 kDa	14	14	7
399	Chymotrypsin-like elastase family member 1 OS=Sus scrofa GN=CELA1 PE=1 SV=1	CELA1_PIG	29 kDa	11	0	0
400	Proteasome subunit alpha type-7 OS=Bos taurus GN=PSMA7 PE=1 SV=1	PSA7_BOVIN	28 kDa	13	20	8
401	Fatty acid-binding protein, epidermal OS=Homo sapiens GN=FABP5 PE=1 SV=3	FABP5_HUMAN	15 kDa	6	5	8
402	Filaggrin-2 OS=Homo sapiens GN=FLG2 PE=1 SV=1	FILA2_HUMAN	248 kDa	11	8	7
403	Keratin, type I cytoskeletal 13 OS=Homo sapiens GN=KRT13 PE=1 SV=4	K1C13_HUMAN	50 kDa	15	9	8
404	ATP-dependent RNA helicase DDX3X OS=Homo sapiens GN=DDX3X PE=1 SV=3	DDX3X_HUMAN	73 kDa	16	12	0
405	Nck-associated protein 1 OS=Mus musculus GN=Nckap1 PE=1 SV=2	NCKP1_MOUSE	129 kDa	26	14	11
406	Elongation factor Tu, mitochondrial OS=Bos taurus GN=TUFM PE=1 SV=1	EFTU_BOVIN	49 kDa	20	21	2
407	Syntaxin-binding protein 2 OS=Canis familiaris GN=STXBP2 PE=2 SV=1	STXB2_CANFA	67 kDa	22	9	0
408	Hepatoma-derived growth factor OS=Bos taurus GN=HDGF PE=2 SV=1	HDGF_BOVIN	27 kDa	13	15	0
409	Catenin beta-1 OS=Bos taurus GN=CTNNB1 PE=1 SV=1	CTNB1_BOVIN (+4)	86 kDa	16	15	0
410	Thioredoxin OS=Bos taurus GN=TXN PE=3 SV=3	THIO_BOVIN	12 kDa	8	10	3
411	26S proteasome non-ATPase regulatory subunit 3 OS=Bos taurus GN=PSMD3 PE=2 SV=1	PSMD3_BOVIN	61 kDa	24	14	0
412	Cytosol aminopeptidase OS=Bos taurus GN=LAP3 PE=1 SV=3	AMPL_BOVIN	56 kDa	17	32	4
413	Phospholipid transfer protein OS=Mus musculus GN=Pltp PE=1 SV=1	PLTP_MOUSE	54 kDa	0	0	20
414	UTP--glucose-1-phosphate uridylyltransferase OS=Bos taurus GN=UGP2 PE=1 SV=2	UGPA_BOVIN	57 kDa	15	35	6
415	Desmocollin-1 OS=Homo sapiens GN=DSC1 PE=1 SV=2	DSC1_HUMAN	100 kDa	8	5	5
416	26S proteasome non-ATPase regulatory subunit 1 OS=Homo sapiens GN=PSMD1 PE=1 SV=2	PSMD1_HUMAN (+1)	106 kDa	22	15	0
417	Peroxidasin homolog OS=Mus musculus GN=Pxdn PE=2 SV=2	PXDN_MOUSE	165 kDa	0	17	24
418	Annexin A11 OS=Bos taurus GN=ANXA11 PE=1 SV=1	ANX11_BOVIN	54 kDa	12	22	4
419	DNA damage-binding protein 1 OS=Bos taurus GN=DDB1 PE=2 SV=1	DDB1_BOVIN	127 kDa	24	25	4
420	Bifunctional purine biosynthesis protein PURH OS=Bos taurus GN=ATIC PE=2 SV=1	PUR9_BOVIN	64 kDa	3	22	0
421	Cathepsin B OS=Mus musculus GN=Ctsb PE=1 SV=2	CATB_MOUSE	37 kDa	2	0	15
422	Myosin-9 OS=Mus musculus GN=Myh9 PE=1 SV=4	MYH9_MOUSE	226 kDa	4	4	19
423	26S protease regulatory subunit 7 OS=Bos taurus GN=PSMC2 PE=2 SV=3	PRS7_BOVIN (+3)	49 kDa	16	17	2
424	Protein kinase C and casein kinase substrate in neurons protein 2 OS=Mus musculus GN=Pacsin2 PE=1 SV=1	PACN2_MOUSE	56 kDa	17	11	8
425	Transgelin OS=Bos taurus GN=TAGLN PE=1 SV=4	TAGL_BOVIN	23 kDa	8	17	10
426	Fumarate hydratase, mitochondrial OS=Sus scrofa GN=FH PE=1 SV=1	FUMH_PIG	50 kDa	17	18	2
427	Redox-regulatory protein FAM213A OS=Bos taurus GN=FAM213A PE=2 SV=1	F213A_BOVIN	24 kDa	5	21	3
428	Glucose-6-phosphate 1-dehydrogenase OS=Cricetulus griseus GN=G6PD PE=2 SV=3	G6PD_CRIGR	59 kDa	14	16	3
429	V-type proton ATPase subunit B, brain isoform OS=Bos taurus GN=ATP6V1B2 PE=1 SV=3	VATB2_BOVIN	57 kDa	13	18	6
430	DnaJ homolog subfamily C member 3 OS=Bos taurus GN=DNAJC3 PE=1 SV=1	DNJC3_BOVIN	58 kDa	11	21	4
431	Proteasome activator complex subunit 2 OS=Bos taurus GN=PSME2 PE=1 SV=3	PSME2_BOVIN	27 kDa	10	17	4
432	3-hydroxyacyl-CoA dehydrogenase type-2 OS=Bos taurus GN=HSD17B10 PE=1 SV=3	HCD2_BOVIN	27 kDa	6	18	2
433	Proteasome subunit alpha type-3 OS=Mus musculus GN=Psma3 PE=1 SV=3	PSA3_MOUSE	28 kDa	12	13	10
434	Somatotropin OS=Bos gaurus frontalis GN=GH1 PE=3 SV=1	SOMA_BOSGF (+2)	25 kDa	14	0	13
435	Protein transport protein Sec31A OS=Homo sapiens GN=SEC31A PE=1 SV=3	SC31A_HUMAN (+1)	133 kDa	14	24	0
436	Insulin-like growth factor-binding protein 5 OS=Bos taurus GN=IGFBP5 PE=2 SV=2	IBP5_BOVIN	30 kDa	0	11	5
437	Phosphoglucomutase-1 OS=Bos taurus GN=PGM1 PE=2 SV=1	PGM1_BOVIN	62 kDa	21	17	0
438	Annexin A1 OS=Sus scrofa GN=ANXA1 PE=1 SV=3	ANXA1_PIG	39 kDa	15	0	0
439	Cystatin-B OS=Ovis aries GN=CSTB PE=1 SV=1	CYTB_SHEEP	11 kDa	0	12	0
440	Collagen alpha-1(III) chain OS=Bos taurus GN=COL3A1 PE=1 SV=1	CO3A1_BOVIN	94 kDa	0	25	0
441	AP-2 complex subunit mu OS=Bos taurus GN=AP2M1 PE=1 SV=1	AP2M1_BOVIN (+5)	50 kDa	17	22	4
442	Xanthine dehydrogenase/oxidase OS=Bos taurus GN=XDH PE=1 SV=4	XDH_BOVIN	147 kDa	0	35	0
443	Adenylate kinase 2, mitochondrial OS=Bos taurus GN=AK2 PE=1 SV=2	KAD2_BOVIN	26 kDa	6	21	4
444	Kallikrein-10 OS=Homo sapiens GN=KLK10 PE=1 SV=3	KLK10_HUMAN	30 kDa	0	5	0
445	Ubiquitin carboxyl-terminal hydrolase 5 OS=Mus musculus GN=Usp5 PE=1 SV=1	UBP5_MOUSE	96 kDa	14	12	2
446	Ribosome-binding protein 1 OS=Canis familiaris GN=RRBP1 PE=2 SV=1	RRBP1_CANFA	165 kDa	11	18	0
447	Niban-like protein 1 OS=Mus musculus GN=Fam129b PE=2 SV=2	NIBL1_MOUSE	85 kDa	17	11	0
448	Serotransferrin OS=Homo sapiens GN=TF PE=1 SV=3	TRFE_HUMAN	77 kDa	8	10	22
449	Connective tissue growth factor OS=Sus scrofa GN=CTGF PE=2 SV=1	CTGF_PIG	38 kDa	18	2	6
450	Calnexin OS=Canis familiaris GN=CANX PE=1 SV=3	CALX_CANFA	68 kDa	14	13	0
451	T-complex protein 1 subunit epsilon OS=Homo sapiens GN=CCT5 PE=1 SV=1	TCPE_HUMAN (+1)	60 kDa	18	11	0
452	Calmodulin OS=Anas platyrhynchos GN=CALM PE=2 SV=2	CALM_ANAPL (+16)	17 kDa	8	12	5
453	Plectin OS=Homo sapiens GN=PLEC PE=1 SV=3	PLEC_HUMAN	532 kDa	7	16	0
454	Guanine nucleotide-binding protein subunit beta-2-like 1 OS=Bos taurus GN=GNB2L1 PE=2 SV=3	GBLP_BOVIN (+6)	35 kDa	13	11	7
455	Histidine--tRNA ligase, cytoplasmic OS=Bos taurus GN=HARS PE=2 SV=1	SYHC_BOVIN	57 kDa	10	25	4
456	Isocitrate dehydrogenase [NADP], mitochondrial (Fragment) OS=Sus scrofa GN=IDH2 PE=1 SV=1	IDHP_PIG	48 kDa	18	15	3
457	Ras-related protein Rab-5C OS=Bos taurus GN=RAB5C PE=2 SV=1	RAB5C_BOVIN	23 kDa	8	14	6
458	Laminin subunit alpha-5 OS=Mus musculus GN=Lama5 PE=1 SV=4	LAMA5_MOUSE	404 kDa	4	11	42
459	Alpha/beta hydrolase domain-containing protein 14B OS=Bos taurus GN=ABHD14B PE=2 SV=1	ABHEB_BOVIN	22 kDa	3	12	0
460	Transmembrane emp24 domain-containing protein 10 OS=Bos taurus GN=TMED10 PE=2 SV=1	TMEDA_BOVIN (+1)	25 kDa	14	13	3
461	Septin-9 OS=Homo sapiens GN=SEPT9 PE=1 SV=2	SEPT9_HUMAN	65 kDa	10	9	3
462	Vacuolar protein sorting-associated protein 35 OS=Homo sapiens GN=VPS35 PE=1 SV=2	VPS35_HUMAN	92 kDa	17	12	0
463	Far upstream element-binding protein 1 OS=Rattus norvegicus GN=Fubp1 PE=1 SV=1	FUBP1_RAT	67 kDa	15	16	0
464	Monocyte differentiation antigen CD14 OS=Bos taurus GN=CD14 PE=2 SV=2	CD14_BOVIN	40 kDa	0	14	0
465	26S proteasome non-ATPase regulatory subunit 11 OS=Bos taurus GN=PSMD11 PE=2 SV=3	PSD11_BOVIN (+2)	47 kDa	20	16	9
466	Keratin, type I cytoskeletal 18 OS=Homo sapiens GN=KRT18 PE=1 SV=2	K1C18_HUMAN	48 kDa	3	8	0
467	MICOS complex subunit MIC60 OS=Homo sapiens GN=IMMT PE=1 SV=1	MIC60_HUMAN	84 kDa	16	16	0
468	Complement C3 OS=Homo sapiens GN=C3 PE=1 SV=2	CO3_HUMAN	187 kDa	4	0	0
469	Plasminogen activator inhibitor 1 OS=Sus scrofa GN=SERPINE1 PE=2 SV=1	PAI1_PIG	45 kDa	10	0	0
470	Protein-glutamine gamma-glutamyltransferase E OS=Homo sapiens GN=TGM3 PE=1 SV=4	TGM3_HUMAN	77 kDa	11	6	11
471	Ras GTPase-activating-like protein IQGAP2 OS=Homo sapiens GN=IQGAP2 PE=1 SV=4	IQGA2_HUMAN	181 kDa	27	11	0
472	Protein S100-A2 OS=Bos taurus GN=S100A2 PE=1 SV=1	S10A2_BOVIN	11 kDa	7	8	0
473	Ubiquitin thioesterase OTUB1 OS=Mus musculus GN=Otub1 PE=1 SV=2	OTUB1_MOUSE (+1)	31 kDa	8	10	4
474	Sodium-dependent phosphate transport protein 2B OS=Bos taurus GN=SLC34A2 PE=1 SV=1	NPT2B_BOVIN	76 kDa	2	20	0
475	Pyridoxal kinase OS=Bos taurus GN=PDXK PE=2 SV=1	PDXK_BOVIN	35 kDa	0	17	2
476	Protein S100-A7 OS=Homo sapiens GN=S100A7 PE=1 SV=4	S10A7_HUMAN	11 kDa	4	2	5
477	Trifunctional enzyme subunit alpha, mitochondrial OS=Sus scrofa GN=HADHA PE=1 SV=1	ECHA_PIG	83 kDa	27	4	0
478	Lysosomal alpha-mannosidase OS=Bos taurus GN=MAN2B1 PE=1 SV=4	MA2B1_BOVIN	113 kDa	6	29	2
479	Eukaryotic translation initiation factor 3 subunit L OS=Bos taurus GN=EIF3L PE=2 SV=1	EIF3L_BOVIN (+2)	67 kDa	22	18	0
480	Glucose-6-phosphate isomerase OS=Sus scrofa GN=GPI PE=1 SV=3	G6PI_PIG	63 kDa	15	0	0
481	Inositol-3-phosphate synthase 1 OS=Bos taurus GN=ISYNA1 PE=2 SV=1	INO1_BOVIN	61 kDa	15	9	0
482	Haptoglobin OS=Sus scrofa GN=HP PE=1 SV=1	HPT_PIG	38 kDa	20	0	0
483	Importin-5 OS=Mus musculus GN=Ipo5 PE=1 SV=3	IPO5_MOUSE	124 kDa	13	14	6
484	Osteopontin OS=Bos taurus GN=SPP1 PE=1 SV=2	OSTP_BOVIN	31 kDa	0	20	0
485	Septin-8 OS=Bos taurus GN=SEPT8 PE=2 SV=3	SEPT8_BOVIN	51 kDa	13	16	0
486	Vitamin D-binding protein OS=Bos taurus GN=GC PE=2 SV=1	VTDB_BOVIN	53 kDa	0	21	6
487	Mesothelin OS=Mus musculus GN=Msln PE=1 SV=1	MSLN_MOUSE	69 kDa	0	0	19
488	CD109 antigen OS=Homo sapiens GN=CD109 PE=1 SV=2	CD109_HUMAN	162 kDa	7	6	0
489	Ras-related protein Rab-7a OS=Canis familiaris GN=RAB7A PE=2 SV=1	RAB7A_CANFA (+3)	24 kDa	14	10	3
490	Disintegrin and metalloproteinase domain-containing protein 8 OS=Mus musculus GN=Adam8 PE=1 SV=3	ADAM8_MOUSE	90 kDa	0	0	16
491	Brain-specific angiogenesis inhibitor 1-associated protein 2-like protein 1 OS=Mus musculus GN=Baiap2l1 PE=1 SV=1	BI2L1_MOUSE	57 kDa	6	2	25
492	Cartilage matrix protein OS=Mus musculus GN=Matn1 PE=2 SV=2	MATN1_MOUSE	54 kDa	6	0	0
493	AP-2 complex subunit alpha-2 OS=Bos taurus GN=AP2A2 PE=1 SV=1	AP2A2_BOVIN	104 kDa	16	23	0
494	Protein S100-A4 OS=Bos taurus GN=S100A4 PE=1 SV=2	S10A4_BOVIN	12 kDa	2	10	0
495	Actin-related protein 2/3 complex subunit 3 OS=Bos taurus GN=ARPC3 PE=1 SV=3	ARPC3_BOVIN (+1)	21 kDa	9	9	5
496	Polymeric immunoglobulin receptor OS=Mus musculus GN=Pigr PE=1 SV=1	PIGR_MOUSE	85 kDa	0	0	25
497	Periplakin OS=Homo sapiens GN=PPL PE=1 SV=4	PEPL_HUMAN	205 kDa	16	15	0
498	Brain acid soluble protein 1 OS=Bos taurus GN=BASP1 PE=1 SV=3	BASP1_BOVIN	23 kDa	9	19	0
499	Transthyretin OS=Bos taurus GN=TTR PE=1 SV=1	TTHY_BOVIN	16 kDa	4	12	10
500	Renin receptor OS=Bos taurus GN=ATP6AP2 PE=1 SV=2	RENR_BOVIN	39 kDa	7	14	3
501	Proteasome subunit alpha type-5 OS=Bos taurus GN=PSMA5 PE=1 SV=1	PSA5_BOVIN (+2)	26 kDa	8	15	7
502	Liver carboxylesterase OS=Sus scrofa PE=1 SV=1	EST1_PIG	62 kDa	26	0	0
503	Transforming growth factor-beta-induced protein ig-h3 OS=Sus scrofa GN=TGFBI PE=1 SV=1	BGH3_PIG	74 kDa	19	24	0
504	Filamin-A OS=Homo sapiens GN=FLNA PE=1 SV=4	FLNA_HUMAN	281 kDa	7	14	0
505	40S ribosomal protein S16 OS=Bos taurus GN=RPS16 PE=2 SV=3	RS16_BOVIN (+4)	16 kDa	11	12	4
506	Epithelial cell adhesion molecule OS=Bos taurus GN=EPCAM PE=2 SV=1	EPCAM_BOVIN	35 kDa	5	13	0
507	Amyloid-like protein 2 OS=Rattus norvegicus GN=Aplp2 PE=2 SV=2	APLP2_RAT	87 kDa	4	12	7
508	von Willebrand factor A domain-containing protein 1 OS=Bos taurus PE=2 SV=1	VWA1_BOVIN	44 kDa	0	18	0
509	Fibronectin type III domain-containing protein 1 OS=Rattus norvegicus GN=Fndc1 PE=1 SV=2	FNDC1_RAT	194 kDa	0	3	25
510	Ras-related protein Rab-2A OS=Canis familiaris GN=RAB2A PE=1 SV=1	RAB2A_CANFA (+6)	24 kDa	15	14	0
511	Aspartate--tRNA ligase, cytoplasmic OS=Bos taurus GN=DARS PE=2 SV=1	SYDC_BOVIN	57 kDa	16	20	5
512	Ras suppressor protein 1 OS=Bos taurus GN=RSU1 PE=2 SV=1	RSU1_BOVIN	32 kDa	10	18	5
513	Sulfhydryl oxidase 1 OS=Homo sapiens GN=QSOX1 PE=1 SV=3	QSOX1_HUMAN	83 kDa	3	3	0
514	EGF-containing fibulin-like extracellular matrix protein 1 OS=Mus musculus GN=Efemp1 PE=2 SV=1	FBLN3_MOUSE	55 kDa	5	5	11
515	Probable ATP-dependent RNA helicase DDX17 OS=Homo sapiens GN=DDX17 PE=1 SV=2	DDX17_HUMAN (+1)	80 kDa	15	9	3
516	40S ribosomal protein S8 OS=Bos taurus GN=RPS8 PE=2 SV=3	RS8_BOVIN (+4)	24 kDa	9	11	4
517	Proliferation-associated protein 2G4 OS=Homo sapiens GN=PA2G4 PE=1 SV=3	PA2G4_HUMAN	44 kDa	12	16	9
518	Retinal dehydrogenase 2 OS=Homo sapiens GN=ALDH1A2 PE=1 SV=3	AL1A2_HUMAN	57 kDa	9	19	0
519	Beta-2-microglobulin OS=Sus scrofa GN=B2M PE=1 SV=1	B2MG_PIG	13 kDa	8	0	0
520	Myosin regulatory light chain 12A OS=Homo sapiens GN=MYL12A PE=1 SV=2	ML12A_HUMAN (+3)	20 kDa	9	10	6
521	Guanine nucleotide-binding protein G(I)/G(S)/G(T) subunit beta-1 OS=Bos taurus GN=GNB1 PE=1 SV=3	GBB1_BOVIN (+4)	37 kDa	8	7	7
522	Actin, muscle-type OS=Molgula oculata PE=3 SV=1	ACT2_MOLOC	42 kDa	0	0	3
523	Collagen alpha-1(XVIII) chain OS=Mus musculus GN=Col18a1 PE=1 SV=4	COIA1_MOUSE	182 kDa	3	4	14
524	Annexin A3 OS=Bos taurus GN=ANXA3 PE=2 SV=3	ANXA3_BOVIN	36 kDa	0	30	5
525	Guanine nucleotide-binding protein G(q) subunit alpha OS=Canis familiaris GN=GNAQ PE=2 SV=2	GNAQ_CANFA (+2)	42 kDa	16	15	12
526	Microtubule-associated protein RP/EB family member 1 OS=Bos taurus GN=MAPRE1 PE=2 SV=3	MARE1_BOVIN	30 kDa	7	14	0
527	Insulin-like growth factor-binding protein 7 OS=Mus musculus GN=Igfbp7 PE=2 SV=3	IBP7_MOUSE	29 kDa	0	4	17
528	Aldose reductase OS=Bos taurus GN=AKR1B1 PE=1 SV=1	ALDR_BOVIN	36 kDa	8	12	8
529	Inactive serine protease PAMR1 OS=Bos taurus GN=PAMR1 PE=2 SV=1	PAMR1_BOVIN	80 kDa	3	18	0
530	Laminin subunit alpha-3 OS=Mus musculus GN=Lama3 PE=1 SV=4	LAMA3_MOUSE	366 kDa	5	12	27
531	60S ribosomal protein L26 OS=Bos taurus GN=RPL26 PE=2 SV=1	RL26_BOVIN (+3)	17 kDa	14	11	0
532	Beta-hexosaminidase subunit beta OS=Sus scrofa GN=HEXB PE=1 SV=2	HEXB_PIG	61 kDa	18	2	0
533	Mucin-1 OS=Mus musculus GN=Muc1 PE=1 SV=2	MUC1_MOUSE	65 kDa	2	0	10
534	14-3-3 protein theta OS=Bos taurus GN=YWHAQ PE=2 SV=1	1433T_BOVIN (+2)	28 kDa	9	14	9
535	Beta-1,4-galactosyltransferase 1 OS=Mus musculus GN=B4galt1 PE=2 SV=1	B4GT1_MOUSE	44 kDa	3	6	7
536	Annexin A7 OS=Bos taurus GN=ANXA7 PE=1 SV=2	ANXA7_BOVIN	50 kDa	11	15	3
537	Pro-cathepsin H OS=Sus scrofa GN=CTSH PE=1 SV=1	CATH_PIG	37 kDa	17	2	0
538	40S ribosomal protein S11 OS=Bos taurus GN=RPS11 PE=2 SV=3	RS11_BOVIN (+5)	18 kDa	16	10	4
539	Craniofacial development protein 2 OS=Bos taurus GN=CFDP2 PE=1 SV=2	CFDP2_BOVIN	66 kDa	0	25	0
540	Proteasome subunit alpha type-6 OS=Bos taurus GN=PSMA6 PE=1 SV=1	PSA6_BOVIN (+2)	27 kDa	9	15	7
541	Proteasome subunit beta type-1 OS=Mus musculus GN=Psmb1 PE=1 SV=1	PSB1_MOUSE	26 kDa	9	11	7
542	Prohibitin-2 OS=Bos taurus GN=PHB2 PE=2 SV=1	PHB2_BOVIN	33 kDa	16	18	8
543	Nucleobindin-2 OS=Homo sapiens GN=NUCB2 PE=1 SV=2	NUCB2_HUMAN	50 kDa	10	9	0
544	IST1 homolog OS=Bos taurus GN=IST1 PE=2 SV=1	IST1_BOVIN (+2)	40 kDa	9	10	6
545	Phosphatidylethanolamine-binding protein 1 OS=Bos taurus GN=PEBP1 PE=1 SV=2	PEBP1_BOVIN	21 kDa	7	14	3
546	N-acetylglucosamine-6-sulfatase OS=Mus musculus GN=Gns PE=2 SV=1	GNS_MOUSE	61 kDa	8	6	12
547	Agrin OS=Mus musculus GN=Agrn PE=1 SV=1	AGRIN_MOUSE	208 kDa	2	3	26
548	Bone morphogenetic protein 1 OS=Mus musculus GN=Bmp1 PE=1 SV=2	BMP1_MOUSE	112 kDa	7	16	9
549	Collagenase 3 OS=Bos taurus GN=MMP13 PE=2 SV=1	MMP13_BOVIN	54 kDa	5	20	3
550	Adipocyte enhancer-binding protein 1 OS=Mus musculus GN=Aebp1 PE=1 SV=1	AEBP1_MOUSE	128 kDa	0	5	24
551	Complement C2 OS=Bos taurus GN=C2 PE=2 SV=1	CO2_BOVIN	83 kDa	3	29	0
552	Myosin light polypeptide 6 OS=Bos taurus GN=MYL6 PE=2 SV=2	MYL6_BOVIN (+5)	17 kDa	8	10	8
553	Malate dehydrogenase, cytoplasmic OS=Sus scrofa GN=MDH1 PE=1 SV=4	MDHC_PIG	36 kDa	18	13	7
554	Apolipoprotein A-I OS=Sus scrofa GN=APOA1 PE=1 SV=4	APOA1_PIG	30 kDa	32	0	0
555	Alpha-1-antitrypsin OS=Sus scrofa GN=SERPINA1 PE=2 SV=1	A1AT_PIG	47 kDa	16	0	0
556	Voltage-dependent calcium channel subunit alpha-2/delta-1 OS=Mus musculus GN=Cacna2d1 PE=1 SV=1	CA2D1_MOUSE	125 kDa	8	4	24
557	Actin-related protein 2/3 complex subunit 1B OS=Bos taurus GN=ARPC1B PE=1 SV=4	ARC1B_BOVIN	41 kDa	12	12	6
558	Beta-1,3-galactosyl-O-glycosyl-glycoprotein beta-1,6-N-acetylglucosaminyltransferase 3 OS=Bos mutus grunniens GN=GCNT3 PE=3 SV=1	GCNT3_BOSMU (+2)	51 kDa	6	20	0
559	14-3-3 protein eta OS=Bos taurus GN=YWHAH PE=1 SV=2	1433F_BOVIN (+2)	28 kDa	9	11	9
560	Selenium-binding protein 1 OS=Bos taurus GN=SELENBP1 PE=1 SV=1	SBP1_BOVIN	53 kDa	7	26	3
561	Collagenase 3 OS=Mus musculus GN=Mmp13 PE=1 SV=1	MMP13_MOUSE	54 kDa	2	0	18
562	Dipeptidyl peptidase 4 OS=Sus scrofa GN=DPP4 PE=1 SV=3	DPP4_PIG	88 kDa	30	0	2
563	Epithelial chloride channel protein OS=Bos taurus PE=2 SV=1	ECLC_BOVIN	100 kDa	0	34	0
564	Eukaryotic translation initiation factor 3 subunit C OS=Bos taurus GN=EIF3C PE=2 SV=1	EIF3C_BOVIN	105 kDa	11	16	0
565	Heterogeneous nuclear ribonucleoprotein L OS=Homo sapiens GN=HNRNPL PE=1 SV=2	HNRPL_HUMAN	64 kDa	13	5	0
566	Heterogeneous nuclear ribonucleoprotein F OS=Bos taurus GN=HNRNPF PE=2 SV=3	HNRPF_BOVIN	46 kDa	6	8	0
567	Vascular non-inflammatory molecule 2 OS=Homo sapiens GN=VNN2 PE=1 SV=3	VNN2_HUMAN	59 kDa	4	2	0
568	Beta-galactosidase OS=Bos taurus GN=GLB1 PE=2 SV=1	BGAL_BOVIN	73 kDa	5	13	0
569	Elongation factor 1-delta OS=Bos taurus GN=EEF1D PE=2 SV=2	EF1D_BOVIN	31 kDa	8	10	0
570	cAMP-dependent protein kinase type II-alpha regulatory subunit OS=Bos taurus GN=PRKAR2A PE=1 SV=2	KAP2_BOVIN	45 kDa	12	16	0
571	S-adenosylmethionine synthase isoform type-2 OS=Homo sapiens GN=MAT2A PE=1 SV=1	METK2_HUMAN (+2)	44 kDa	10	20	2
572	Protein arginine N-methyltransferase 1 OS=Homo sapiens GN=PRMT1 PE=1 SV=2	ANM1_HUMAN (+2)	42 kDa	10	11	6
573	Dihydrolipoyllysine-residue succinyltransferase component of 2-oxoglutarate dehydrogenase complex, mitochondrial OS=Bos taurus GN=DLST PE=1 SV=2	ODO2_BOVIN	49 kDa	8	17	2
574	Actin-related protein 2/3 complex subunit 4 OS=Bos taurus GN=ARPC4 PE=1 SV=3	ARPC4_BOVIN (+2)	20 kDa	8	18	5
575	Myb-like protein B OS=Dictyostelium discoideum GN=mybB PE=2 SV=2	MYBB_DICDI	82 kDa	2	0	0
576	Nascent polypeptide-associated complex subunit alpha, muscle-specific form OS=Homo sapiens GN=NACA PE=1 SV=1	NACAM_HUMAN	205 kDa	6	9	3
577	Hepatocyte growth factor receptor OS=Sus scrofa GN=MET PE=2 SV=1	MET_PIG	155 kDa	17	15	0
578	Twinfilin-1 OS=Bos taurus GN=TWF1 PE=2 SV=1	TWF1_BOVIN	40 kDa	8	15	0
579	Heterogeneous nuclear ribonucleoprotein A/B OS=Homo sapiens GN=HNRNPAB PE=1 SV=2	ROAA_HUMAN	36 kDa	10	9	2
580	26S protease regulatory subunit 6A OS=Homo sapiens GN=PSMC3 PE=1 SV=3	PRS6A_HUMAN	49 kDa	16	10	0
581	Annexin A5 OS=Mus musculus GN=Anxa5 PE=1 SV=1	ANXA5_MOUSE	36 kDa	5	0	14
582	Acid ceramidase OS=Bos taurus GN=ASAH1 PE=2 SV=3	ASAH1_BOVIN	45 kDa	6	20	0
583	40S ribosomal protein S7 OS=Bos taurus GN=RPS7 PE=2 SV=1	RS7_BOVIN (+4)	22 kDa	18	15	2
584	Proteasome subunit alpha type-2 OS=Bos taurus GN=PSMA2 PE=1 SV=3	PSA2_BOVIN (+1)	26 kDa	13	16	5
585	UMP-CMP kinase OS=Sus scrofa GN=CMPK1 PE=1 SV=1	KCY_PIG	22 kDa	18	11	2
586	Catalase OS=Bos taurus GN=CAT PE=1 SV=3	CATA_BOVIN	60 kDa	7	27	0
587	Phosphate carrier protein, mitochondrial OS=Bos taurus GN=SLC25A3 PE=1 SV=1	MPCP_BOVIN	40 kDa	7	16	0
588	Epidermal growth factor receptor kinase substrate 8-like protein 2 OS=Mus musculus GN=Eps8l2 PE=1 SV=1	ES8L2_MOUSE	82 kDa	9	3	3
589	Leukocyte elastase inhibitor OS=Bos taurus GN=SERPINB1 PE=2 SV=2	ILEU_BOVIN	42 kDa	0	22	0
590	Fetuin-B OS=Bos taurus GN=FETUB PE=2 SV=1	FETUB_BOVIN	43 kDa	0	17	0
591	60S ribosomal protein L15 OS=Bos taurus GN=RPL15 PE=2 SV=3	RL15_BOVIN (+6)	24 kDa	13	12	0
592	Endoplasmic reticulum resident protein 44 OS=Bos taurus GN=ERP44 PE=2 SV=1	ERP44_BOVIN	47 kDa	13	14	2
593	Olfactomedin-4 OS=Mus musculus GN=Olfm4 PE=2 SV=1	OLFM4_MOUSE	57 kDa	0	2	13
594	S-methyl-5'-thioadenosine phosphorylase OS=Bos taurus GN=MTAP PE=1 SV=1	MTAP_BOVIN	31 kDa	7	22	0
595	Cartilage acidic protein 1 OS=Homo sapiens GN=CRTAC1 PE=1 SV=2	CRAC1_HUMAN	71 kDa	0	22	0
596	Cathepsin L1 OS=Mus musculus GN=Ctsl PE=1 SV=2	CATL1_MOUSE	38 kDa	0	0	15
597	Phosphatidylinositol transfer protein beta isoform OS=Bos taurus GN=PITPNB PE=1 SV=3	PIPNB_BOVIN (+1)	32 kDa	13	21	3
598	Histone H1.5 OS=Homo sapiens GN=HIST1H1B PE=1 SV=3	H15_HUMAN	23 kDa	9	8	2
599	26S protease regulatory subunit 8 OS=Bos taurus GN=PSMC5 PE=2 SV=1	PRS8_BOVIN (+4)	46 kDa	15	12	2
600	60S ribosomal protein L18 OS=Bos taurus GN=RPL18 PE=2 SV=3	RL18_BOVIN	22 kDa	15	10	0
601	26S proteasome non-ATPase regulatory subunit 12 OS=Bos taurus GN=PSMD12 PE=2 SV=3	PSD12_BOVIN	53 kDa	14	14	2
602	Deleted in malignant brain tumors 1 protein OS=Homo sapiens GN=DMBT1 PE=1 SV=2	DMBT1_HUMAN	261 kDa	0	4	0
603	Prohibitin OS=Bos taurus GN=PHB PE=2 SV=1	PHB_BOVIN (+1)	30 kDa	16	19	0
604	Serpin B6 OS=Bos taurus GN=SERPINB6 PE=2 SV=1	SPB6_BOVIN	43 kDa	0	20	0
605	Alanine--tRNA ligase, cytoplasmic OS=Pongo abelii GN=AARS PE=2 SV=1	SYAC_PONAB	107 kDa	9	16	0
606	60S ribosomal protein L5 OS=Bos taurus GN=RPL5 PE=2 SV=3	RL5_BOVIN	34 kDa	9	11	2
607	Arrestin domain-containing protein 1 OS=Mus musculus GN=Arrdc1 PE=2 SV=2	ARRD1_MOUSE	46 kDa	5	4	13
608	Charged multivesicular body protein 2a OS=Mus musculus GN=Chmp2a PE=1 SV=1	CHM2A_MOUSE	25 kDa	8	10	7
609	tRNA-splicing ligase RtcB homolog OS=Homo sapiens GN=RTCB PE=1 SV=1	RTCB_HUMAN (+1)	55 kDa	19	9	2
610	Calcium-binding mitochondrial carrier protein SCaMC-1 OS=Bos taurus GN=SLC25A24 PE=2 SV=1	SCMC1_BOVIN	53 kDa	13	15	0
611	60S ribosomal protein L8 OS=Bos taurus GN=RPL8 PE=2 SV=3	RL8_BOVIN (+3)	28 kDa	12	12	0
612	Fibulin-2 OS=Mus musculus GN=Fbln2 PE=1 SV=2	FBLN2_MOUSE	132 kDa	0	2	20
613	Eukaryotic translation initiation factor 5A-1 OS=Bos taurus GN=EIF5A PE=2 SV=3	IF5A1_BOVIN (+4)	17 kDa	11	11	0
614	Translationally-controlled tumor protein OS=Bos taurus GN=TPT1 PE=2 SV=1	TCTP_BOVIN (+3)	20 kDa	8	5	2
615	40S ribosomal protein S18 OS=Bos taurus GN=RPS18 PE=2 SV=3	RS18_BOVIN (+6)	18 kDa	14	16	2
616	Cytochrome c OS=Bos taurus GN=CYCS PE=1 SV=2	CYC_BOVIN (+2)	12 kDa	12	13	2
617	NSFL1 cofactor p47 OS=Bos taurus GN=NSFL1C PE=2 SV=1	NSF1C_BOVIN	41 kDa	9	14	0
618	60S ribosomal protein L12 OS=Bos taurus GN=RPL12 PE=2 SV=1	RL12_BOVIN (+3)	18 kDa	10	8	3
619	Citrate synthase, mitochondrial OS=Sus scrofa GN=CS PE=1 SV=2	CISY_PIG	52 kDa	17	9	7
620	Cathepsin D OS=Mus musculus GN=Ctsd PE=1 SV=1	CATD_MOUSE	45 kDa	2	0	17
621	Pantetheinase OS=Bos taurus GN=VNN1 PE=2 SV=1	VNN1_BOVIN	57 kDa	0	14	3
622	Guanine nucleotide-binding protein subunit alpha-13 OS=Homo sapiens GN=GNA13 PE=1 SV=2	GNA13_HUMAN	44 kDa	14	5	4
623	Kinesin-1 heavy chain OS=Homo sapiens GN=KIF5B PE=1 SV=1	KINH_HUMAN	110 kDa	14	12	0
624	AP-1 complex subunit gamma-1 OS=Homo sapiens GN=AP1G1 PE=1 SV=5	AP1G1_HUMAN	91 kDa	9	12	2
625	Echinoderm microtubule-associated protein-like 4 OS=Homo sapiens GN=EML4 PE=1 SV=3	EMAL4_HUMAN	109 kDa	7	15	0
626	4-trimethylaminobutyraldehyde dehydrogenase OS=Bos taurus GN=ALDH9A1 PE=2 SV=1	AL9A1_BOVIN	54 kDa	8	10	0
627	Hsc70-interacting protein OS=Mus musculus GN=St13 PE=1 SV=1	F10A1_MOUSE	42 kDa	6	6	5
628	EH domain-containing protein 3 OS=Mus musculus GN=Ehd3 PE=1 SV=2	EHD3_MOUSE	61 kDa	5	13	0
629	26S protease regulatory subunit 10B OS=Homo sapiens GN=PSMC6 PE=1 SV=1	PRS10_HUMAN (+2)	44 kDa	13	16	0
630	F-actin-capping protein subunit alpha-1 OS=Bos taurus GN=CAPZA1 PE=2 SV=1	CAZA1_BOVIN	33 kDa	9	10	4
631	Keratin, type II cytoskeletal 8 OS=Xenopus laevis PE=2 SV=1	K2C8_XENLA	56 kDa	0	3	0
632	Vesicle-trafficking protein SEC22b OS=Cricetulus griseus GN=Sec22b PE=1 SV=3	SC22B_CRIGR (+3)	25 kDa	14	9	0
633	Proteasome subunit beta type-4 OS=Bos taurus GN=PSMB4 PE=1 SV=1	PSB4_BOVIN	29 kDa	7	11	4
634	Plasminogen activator inhibitor 1 RNA-binding protein OS=Homo sapiens GN=SERBP1 PE=1 SV=2	PAIRB_HUMAN	45 kDa	11	8	0
635	General vesicular transport factor p115 OS=Bos taurus GN=USO1 PE=1 SV=1	USO1_BOVIN	108 kDa	11	20	0
636	Heat shock 70 kDa protein 13 OS=Bos taurus GN=HSPA13 PE=2 SV=1	HSP13_BOVIN	52 kDa	12	8	3
637	Extracellular matrix protein 1 OS=Mus musculus GN=Ecm1 PE=1 SV=2	ECM1_MOUSE	63 kDa	0	0	12
638	Fibronectin type III domain-containing protein 7 OS=Mus musculus GN=Fndc7 PE=2 SV=1	FNDC7_MOUSE	78 kDa	0	0	14
639	UDP-glucose 6-dehydrogenase OS=Bos taurus GN=UGDH PE=1 SV=2	UGDH_BOVIN	55 kDa	12	11	0
640	Protein SET OS=Mus musculus GN=Set PE=1 SV=1	SET_MOUSE (+1)	33 kDa	6	13	7
641	Leucine zipper transcription factor-like protein 1 OS=Bos taurus GN=LZTFL1 PE=2 SV=1	LZTL1_BOVIN	35 kDa	0	20	0
642	Beta-hexosaminidase subunit alpha OS=Bos taurus GN=HEXA PE=2 SV=1	HEXA_BOVIN	60 kDa	6	20	0
643	V-type proton ATPase subunit E 1 OS=Bos taurus GN=ATP6V1E1 PE=2 SV=1	VATE1_BOVIN (+4)	26 kDa	13	16	5
644	Casein kinase II subunit alpha OS=Bos taurus GN=CSNK2A1 PE=1 SV=1	CSK21_BOVIN (+3)	45 kDa	10	17	0
645	60S ribosomal protein L17 OS=Bos taurus GN=RPL17 PE=2 SV=3	RL17_BOVIN (+2)	21 kDa	14	8	0
646	Apoptosis-inducing factor 1, mitochondrial OS=Homo sapiens GN=AIFM1 PE=1 SV=1	AIFM1_HUMAN	67 kDa	15	19	0
647	Aminopeptidase N OS=Bos taurus GN=ANPEP PE=2 SV=4	AMPN_BOVIN	109 kDa	2	27	0
648	Heterogeneous nuclear ribonucleoprotein R OS=Homo sapiens GN=HNRNPR PE=1 SV=1	HNRPR_HUMAN	71 kDa	10	9	0
649	60S ribosomal protein L14 OS=Bos taurus GN=RPL14 PE=2 SV=3	RL14_BOVIN	23 kDa	5	8	0
650	Eukaryotic translation initiation factor 4 gamma 1 OS=Homo sapiens GN=EIF4G1 PE=1 SV=4	IF4G1_HUMAN	175 kDa	13	10	0
651	D-3-phosphoglycerate dehydrogenase OS=Sus scrofa GN=PHGDH PE=3 SV=1	SERA_PIG	57 kDa	15	2	3
652	Glucosidase 2 subunit beta OS=Bos taurus GN=PRKCSH PE=2 SV=1	GLU2B_BOVIN	60 kDa	6	12	0
653	Matrin-3 OS=Homo sapiens GN=MATR3 PE=1 SV=2	MATR3_HUMAN	95 kDa	9	16	0
654	Serum amyloid A protein OS=Bos taurus GN=SAA1 PE=1 SV=2	SAA_BOVIN	15 kDa	5	8	0
655	Nucleoprotein TPR OS=Homo sapiens GN=TPR PE=1 SV=3	TPR_HUMAN	267 kDa	9	22	0
656	ATP synthase subunit gamma, mitochondrial OS=Bos taurus GN=ATP5C1 PE=1 SV=3	ATPG_BOVIN	33 kDa	5	13	0
657	Ras-related protein Ral-A OS=Mus musculus GN=Rala PE=1 SV=1	RALA_MOUSE (+2)	24 kDa	12	8	7
658	Inter-alpha-trypsin inhibitor heavy chain H3 OS=Bos taurus GN=ITIH3 PE=1 SV=2	ITIH3_BOVIN	100 kDa	0	23	0
659	Lactadherin OS=Sus scrofa GN=MFGE8 PE=1 SV=2	MFGM_PIG	46 kDa	16	0	0
660	Transmembrane emp24 domain-containing protein 9 OS=Bos taurus GN=TMED9 PE=1 SV=1	TMED9_BOVIN (+3)	27 kDa	13	9	0
661	Poly [ADP-ribose] polymerase 1 OS=Bos taurus GN=PARP1 PE=2 SV=2	PARP1_BOVIN	113 kDa	3	25	0
662	Protein S100-A8 OS=Homo sapiens GN=S100A8 PE=1 SV=1	S10A8_HUMAN	11 kDa	3	3	2
663	Ubiquitin carboxyl-terminal hydrolase 14 OS=Bos taurus GN=USP14 PE=2 SV=3	UBP14_BOVIN	56 kDa	12	14	0
664	Hemoglobin subunit beta OS=Bos taurus GN=HBB PE=1 SV=1	HBB_BOVIN	16 kDa	6	7	11
665	Glutathione S-transferase class-mu 26 kDa isozyme OS=Schistosoma japonicum PE=1 SV=3	GST26_SCHJA	26 kDa	7	0	5
666	Vigilin OS=Mus musculus GN=Hdlbp PE=1 SV=1	VIGLN_MOUSE	142 kDa	13	16	0
667	Transmembrane protein 132A OS=Mus musculus GN=Tmem132a PE=2 SV=2	T132A_MOUSE	110 kDa	7	2	16
668	Laminin subunit beta-3 OS=Homo sapiens GN=LAMB3 PE=1 SV=1	LAMB3_HUMAN	130 kDa	5	10	0
669	Eukaryotic translation initiation factor 2 subunit 3, X-linked OS=Mus musculus GN=Eif2s3x PE=1 SV=2	IF2G_MOUSE (+1)	51 kDa	10	11	7
670	Tripeptidyl-peptidase 2 OS=Bos taurus GN=TPP2 PE=2 SV=1	TPP2_BOVIN	138 kDa	6	26	0
671	Neutral alpha-glucosidase AB OS=Mus musculus GN=Ganab PE=1 SV=1	GANAB_MOUSE	107 kDa	0	5	18
672	Dihydropteridine reductase OS=Bos taurus GN=QDPR PE=2 SV=1	DHPR_BOVIN	26 kDa	4	12	0
673	Inhibin beta A chain OS=Mus musculus GN=Inhba PE=1 SV=1	INHBA_MOUSE	47 kDa	0	9	20
674	Cathepsin D OS=Sus scrofa GN=CTSD PE=1 SV=2	CATD_PIG	37 kDa	13	0	0
675	Superoxide dismutase [Cu-Zn] OS=Sus scrofa GN=SOD1 PE=1 SV=2	SODC_PIG	16 kDa	10	2	0
676	ATP synthase subunit O, mitochondrial OS=Sus scrofa GN=ATP5O PE=1 SV=1	ATPO_PIG	23 kDa	19	10	0
677	Coatomer subunit epsilon OS=Bos taurus GN=COPE PE=1 SV=3	COPE_BOVIN	34 kDa	4	13	0
678	40S ribosomal protein S17-like OS=Homo sapiens GN=RPS17L PE=1 SV=1	RS17L_HUMAN (+9)	16 kDa	9	12	0
679	UDP-glucose:glycoprotein glucosyltransferase 1 OS=Rattus norvegicus GN=Uggt1 PE=1 SV=2	UGGG1_RAT	176 kDa	15	21	10
680	Aspartate aminotransferase, mitochondrial OS=Bos taurus GN=GOT2 PE=1 SV=2	AATM_BOVIN	48 kDa	12	23	4
681	Teneurin-4 OS=Mus musculus GN=Tenm4 PE=1 SV=2	TEN4_MOUSE	308 kDa	0	3	39
682	Lipocalin-1 OS=Homo sapiens GN=LCN1 PE=1 SV=1	LCN1_HUMAN	19 kDa	5	4	6
683	Complement C4 (Fragments) OS=Bos taurus GN=C4 PE=1 SV=2	CO4_BOVIN	102 kDa	2	19	0
684	Histone-binding protein RBBP7 OS=Bos taurus GN=RBBP7 PE=2 SV=1	RBBP7_BOVIN	48 kDa	9	11	2
685	Glutathione S-transferase P OS=Bos taurus GN=GSTP1 PE=1 SV=2	GSTP1_BOVIN	24 kDa	0	11	0
686	DnaJ homolog subfamily A member 1 OS=Homo sapiens GN=DNAJA1 PE=1 SV=2	DNJA1_HUMAN (+1)	45 kDa	9	6	3
687	Ras-related protein Rab-14 OS=Gallus gallus GN=RAB14 PE=2 SV=3	RAB14_CHICK (+5)	24 kDa	10	10	4
688	RNA-binding motif protein, X chromosome OS=Homo sapiens GN=RBMX PE=1 SV=3	RBMX_HUMAN (+2)	42 kDa	8	10	4
689	2',3'-cyclic-nucleotide 3'-phosphodiesterase OS=Mus musculus GN=Cnp PE=1 SV=3	CN37_MOUSE	47 kDa	3	5	15
690	Proteasome subunit alpha type-4 OS=Bos taurus GN=PSMA4 PE=1 SV=1	PSA4_BOVIN (+1)	29 kDa	11	15	6
691	Dipeptidyl peptidase 3 OS=Mus musculus GN=Dpp3 PE=2 SV=2	DPP3_MOUSE	83 kDa	8	12	9
692	Nuclear migration protein nudC OS=Bos taurus GN=NUDC PE=2 SV=1	NUDC_BOVIN	38 kDa	10	20	0
693	Complement factor I OS=Mus musculus GN=Cfi PE=1 SV=3	CFAI_MOUSE	67 kDa	0	0	16
694	Vacuolar protein sorting-associated protein 28 homolog OS=Bos taurus GN=VPS28 PE=2 SV=1	VPS28_BOVIN (+2)	25 kDa	7	8	7
695	Stathmin OS=Bos taurus GN=STMN1 PE=2 SV=3	STMN1_BOVIN (+4)	17 kDa	17	10	0
696	Catenin delta-1 OS=Homo sapiens GN=CTNND1 PE=1 SV=1	CTND1_HUMAN	108 kDa	8	5	0
697	PDZ and LIM domain protein 5 OS=Mus musculus GN=Pdlim5 PE=1 SV=4	PDLI5_MOUSE	63 kDa	5	12	2
698	Fructose-bisphosphate aldolase A OS=Oryctolagus cuniculus GN=ALDOA PE=1 SV=2	ALDOA_RABIT	39 kDa	4	5	0
699	Plectin OS=Rattus norvegicus GN=Plec PE=1 SV=2	PLEC_RAT	534 kDa	4	11	0
700	Glycine--tRNA ligase OS=Pongo abelii GN=GARS PE=2 SV=1	SYG_PONAB	83 kDa	12	12	0
701	Pyruvate kinase PKM OS=Oryctolagus cuniculus GN=PKM PE=1 SV=4	KPYM_RABIT	58 kDa	7	2	0
702	Alpha-centractin OS=Canis familiaris GN=ACTR1A PE=2 SV=1	ACTZ_CANFA (+4)	43 kDa	10	9	6
703	Serine/threonine-protein kinase PAK 2 OS=Mus musculus GN=Pak2 PE=1 SV=1	PAK2_MOUSE (+1)	58 kDa	10	10	0
704	Putative pre-mRNA-splicing factor ATP-dependent RNA helicase DHX15 OS=Homo sapiens GN=DHX15 PE=1 SV=2	DHX15_HUMAN (+2)	91 kDa	20	6	0
705	Phosphoglycerate kinase 1 OS=Bos taurus GN=PGK1 PE=2 SV=3	PGK1_BOVIN	45 kDa	0	12	0
706	Alpha-enolase OS=Mus musculus GN=Eno1 PE=1 SV=3	ENOA_MOUSE	47 kDa	0	0	9
707	Urokinase-type plasminogen activator OS=Mus musculus GN=Plau PE=1 SV=1	UROK_MOUSE	48 kDa	0	0	13
708	Glypican-4 OS=Mus musculus GN=Gpc4 PE=2 SV=2	GPC4_MOUSE	63 kDa	7	2	18
709	Acetyl-CoA acetyltransferase, mitochondrial OS=Bos taurus GN=ACAT1 PE=2 SV=1	THIL_BOVIN	45 kDa	7	22	0
710	40S ribosomal protein S13 OS=Bos taurus GN=RPS13 PE=2 SV=3	RS13_BOVIN (+5)	17 kDa	9	12	0
711	AP-1 complex subunit mu-2 OS=Bos taurus GN=AP1M2 PE=1 SV=3	AP1M2_BOVIN	48 kDa	11	18	7
712	40S ribosomal protein S15a OS=Bos taurus GN=RPS15A PE=2 SV=1	RS15A_BOVIN (+4)	15 kDa	8	8	2
713	Glypican-6 OS=Homo sapiens GN=GPC6 PE=1 SV=1	GPC6_HUMAN (+1)	63 kDa	0	2	6
714	Ectonucleotide pyrophosphatase/phosphodiesterase family member 3 OS=Bos taurus GN=ENPP3 PE=1 SV=2	ENPP3_BOVIN	100 kDa	6	22	0
715	Far upstream element-binding protein 2 OS=Homo sapiens GN=KHSRP PE=1 SV=4	FUBP2_HUMAN	73 kDa	15	7	0
716	Myc box-dependent-interacting protein 1 OS=Mus musculus GN=Bin1 PE=1 SV=1	BIN1_MOUSE (+1)	64 kDa	4	13	0
717	Cadherin-1 OS=Mus musculus GN=Cdh1 PE=1 SV=1	CADH1_MOUSE	98 kDa	0	0	23
718	Bifunctional glutamate/proline--tRNA ligase OS=Homo sapiens GN=EPRS PE=1 SV=5	SYEP_HUMAN	171 kDa	10	16	0
719	Gelsolin OS=Mus musculus GN=Gsn PE=1 SV=3	GELS_MOUSE	86 kDa	0	0	17
720	26S protease regulatory subunit 6B OS=Bos taurus GN=PSMC4 PE=2 SV=1	PRS6B_BOVIN (+2)	47 kDa	11	13	0
721	Serpin A3-7 OS=Bos taurus GN=SERPINA3-7 PE=3 SV=1	SPA37_BOVIN	47 kDa	0	13	5
722	Pigment epithelium-derived factor OS=Bos taurus GN=SERPINF1 PE=1 SV=1	PEDF_BOVIN	46 kDa	8	19	2
723	Annexin A6 OS=Mus musculus GN=Anxa6 PE=1 SV=3	ANXA6_MOUSE	76 kDa	13	0	18
724	Cystatin-C OS=Bos taurus GN=CST3 PE=1 SV=2	CYTC_BOVIN	16 kDa	0	8	0
725	Protein S100-A9 OS=Bos taurus GN=S100A9 PE=1 SV=3	S10A9_BOVIN	17 kDa	0	13	0
726	Ras-related protein Rab-10 OS=Homo sapiens GN=RAB10 PE=1 SV=1	RAB10_HUMAN (+2)	23 kDa	14	7	4
727	Complement C4-B OS=Mus musculus GN=C4b PE=1 SV=3	CO4B_MOUSE	193 kDa	5	5	21
728	Eukaryotic translation initiation factor 3 subunit F OS=Homo sapiens GN=EIF3F PE=1 SV=1	EIF3F_HUMAN (+2)	38 kDa	10	8	3
729	SUMO-activating enzyme subunit 1 OS=Bos taurus GN=SAE1 PE=2 SV=1	SAE1_BOVIN	38 kDa	5	17	2
730	Laminin subunit beta-3 OS=Mus musculus GN=Lamb3 PE=2 SV=2	LAMB3_MOUSE	129 kDa	4	3	18
731	Eukaryotic initiation factor 4A-III OS=Bos taurus GN=EIF4A3 PE=2 SV=3	IF4A3_BOVIN (+4)	47 kDa	15	8	3
732	Acidic leucine-rich nuclear phosphoprotein 32 family member B OS=Bos taurus GN=ANP32B PE=2 SV=1	AN32B_BOVIN	30 kDa	6	13	3
733	Peroxiredoxin-4 OS=Bos taurus GN=PRDX4 PE=2 SV=1	PRDX4_BOVIN	31 kDa	6	14	0
734	Uroplakin-3b-like protein OS=Bos taurus GN=UPK3BL PE=2 SV=2	UPK3L_BOVIN	27 kDa	2	13	0
735	Isoaspartyl peptidase/L-asparaginase OS=Bos taurus GN=ASRGL1 PE=2 SV=1	ASGL1_BOVIN	32 kDa	2	14	0
736	Glypican-1 OS=Bos taurus GN=GPC1 PE=2 SV=1	GPC1_BOVIN	61 kDa	0	22	0
737	Small nuclear ribonucleoprotein-associated protein N OS=Bos taurus GN=SNRPN PE=2 SV=1	RSMN_BOVIN (+5)	25 kDa	5	6	0
738	Protein disulfide-isomerase A3 OS=Mus musculus GN=Pdia3 PE=1 SV=2	PDIA3_MOUSE	57 kDa	2	0	16
739	Succinate dehydrogenase [ubiquinone] flavoprotein subunit, mitochondrial OS=Sus scrofa GN=SDHA PE=1 SV=2	SDHA_PIG	73 kDa	14	8	0
740	Inter-alpha-trypsin inhibitor heavy chain H2 OS=Mus musculus GN=Itih2 PE=1 SV=1	ITIH2_MOUSE	106 kDa	0	14	6
741	CD9 antigen OS=Bos taurus GN=CD9 PE=2 SV=2	CD9_BOVIN	25 kDa	0	8	0
742	Signal transducer and activator of transcription 3 OS=Sus scrofa GN=STAT3 PE=1 SV=1	STAT3_PIG	88 kDa	20	7	0
743	60 kDa heat shock protein, mitochondrial OS=Homo sapiens GN=HSPD1 PE=1 SV=2	CH60_HUMAN	61 kDa	11	4	0
744	Ras-related protein Rab-8A OS=Canis familiaris GN=RAB8A PE=2 SV=1	RAB8A_CANFA (+3)	24 kDa	10	9	5
745	Polypeptide N-acetylgalactosaminyltransferase 6 OS=Bos taurus GN=GALNT6 PE=2 SV=1	GALT6_BOVIN	71 kDa	13	8	2
746	40S ribosomal protein S5 OS=Bos taurus GN=RPS5 PE=2 SV=3	RS5_BOVIN (+1)	23 kDa	10	7	0
747	60S ribosomal protein L13a OS=Bos taurus GN=RPL13A PE=2 SV=3	RL13A_BOVIN	24 kDa	5	5	0
748	26S proteasome non-ATPase regulatory subunit 6 OS=Homo sapiens GN=PSMD6 PE=1 SV=1	PSMD6_HUMAN	46 kDa	13	10	4
749	Eukaryotic translation initiation factor 3 subunit E OS=Bos taurus GN=EIF3E PE=2 SV=1	EIF3E_BOVIN (+5)	52 kDa	18	11	3
750	60S ribosomal protein L18a OS=Bos taurus GN=RPL18A PE=2 SV=1	RL18A_BOVIN (+1)	21 kDa	13	7	0
751	Ribosome maturation protein SBDS OS=Homo sapiens GN=SBDS PE=1 SV=4	SBDS_HUMAN (+1)	29 kDa	10	9	3
752	Polypeptide N-acetylgalactosaminyltransferase 1 OS=Bos taurus GN=GALNT1 PE=1 SV=1	GALT1_BOVIN	64 kDa	15	15	0
753	Factor XIIa inhibitor OS=Bos taurus PE=1 SV=1	F12AI_BOVIN	52 kDa	0	14	0
754	Mesencephalic astrocyte-derived neurotrophic factor OS=Bos taurus GN=MANF PE=1 SV=2	MANF_BOVIN	20 kDa	8	11	2
755	72 kDa type IV collagenase OS=Bos taurus GN=MMP2 PE=2 SV=1	MMP2_BOVIN	74 kDa	9	19	0
756	Proteasome subunit beta type-5 OS=Bos taurus GN=PSMB5 PE=1 SV=1	PSB5_BOVIN	29 kDa	10	13	6
757	Protein S100-A11 OS=Mus musculus GN=S100a11 PE=1 SV=1	S10AB_MOUSE	11 kDa	0	3	4
758	Olfactomedin-like protein 2A OS=Mus musculus GN=Olfml2a PE=1 SV=1	OLM2A_MOUSE	77 kDa	0	0	12
759	Arginine--tRNA ligase, cytoplasmic OS=Bos taurus GN=RARS PE=2 SV=1	SYRC_BOVIN	76 kDa	10	16	0
760	Prolyl endopeptidase OS=Sus scrofa GN=PREP PE=1 SV=1	PPCE_PIG	81 kDa	22	10	2
761	Calpain-6 OS=Rattus norvegicus GN=Capn6 PE=2 SV=1	CAN6_RAT	75 kDa	0	15	0
762	Heterogeneous nuclear ribonucleoprotein C OS=Oryctolagus cuniculus GN=HNRNPC PE=2 SV=1	HNRPC_RABIT	34 kDa	13	6	4
763	Exportin-1 OS=Mus musculus GN=Xpo1 PE=1 SV=1	XPO1_MOUSE (+1)	123 kDa	21	9	3
764	N-acetylgalactosaminyltransferase 7 OS=Mus musculus GN=Galnt7 PE=2 SV=2	GALT7_MOUSE	75 kDa	11	8	2
765	Beta-glucuronidase OS=Sus scrofa GN=GUSB PE=3 SV=1	BGLR_PIG	75 kDa	20	3	0
766	Multifunctional protein ADE2 OS=Homo sapiens GN=PAICS PE=1 SV=3	PUR6_HUMAN (+1)	47 kDa	9	12	0
767	Proteasome subunit beta type-3 OS=Bos taurus GN=PSMB3 PE=1 SV=3	PSB3_BOVIN (+2)	23 kDa	7	16	2
768	Laminin subunit gamma-1 OS=Mus musculus GN=Lamc1 PE=1 SV=2	LAMC1_MOUSE	177 kDa	2	17	19
769	Zinc-alpha-2-glycoprotein OS=Homo sapiens GN=AZGP1 PE=1 SV=2	ZA2G_HUMAN	34 kDa	4	2	4
770	Cystatin-M OS=Homo sapiens GN=CST6 PE=1 SV=1	CYTM_HUMAN	17 kDa	2	0	2
771	Basic leucine zipper and W2 domain-containing protein 1 OS=Homo sapiens GN=BZW1 PE=1 SV=1	BZW1_HUMAN (+2)	48 kDa	17	7	3
772	ELAV-like protein 1 OS=Homo sapiens GN=ELAVL1 PE=1 SV=2	ELAV1_HUMAN	36 kDa	9	11	2
773	Ras-related protein R-Ras2 OS=Homo sapiens GN=RRAS2 PE=1 SV=1	RRAS2_HUMAN (+1)	23 kDa	9	10	4
774	Tropomodulin-3 OS=Homo sapiens GN=TMOD3 PE=1 SV=1	TMOD3_HUMAN	40 kDa	9	9	0
775	ATP-dependent RNA helicase DDX1 OS=Bos taurus GN=DDX1 PE=2 SV=1	DDX1_BOVIN	82 kDa	17	8	0
776	Lysyl oxidase homolog 4 OS=Bos taurus GN=LOXL4 PE=2 SV=1	LOXL4_BOVIN	84 kDa	3	19	0
777	AP-2 complex subunit alpha-1 OS=Homo sapiens GN=AP2A1 PE=1 SV=3	AP2A1_HUMAN	108 kDa	10	13	0
778	Spermine synthase OS=Bos taurus GN=SMS PE=2 SV=1	SPSY_BOVIN	41 kDa	7	14	0
779	60S ribosomal protein L21 OS=Homo sapiens GN=RPL21 PE=1 SV=2	RL21_HUMAN	19 kDa	10	5	0
780	Decorin OS=Bos taurus GN=DCN PE=1 SV=2	PGS2_BOVIN (+1)	40 kDa	0	16	0
781	Sulfotransferase 1A1 OS=Bos taurus GN=SULT1A1 PE=1 SV=2	ST1A1_BOVIN	34 kDa	0	12	0
782	UPF0568 protein C14orf166 OS=Homo sapiens GN=C14orf166 PE=1 SV=1	CN166_HUMAN (+1)	28 kDa	11	12	0
783	Flotillin-2 OS=Mus musculus GN=Flot2 PE=1 SV=2	FLOT2_MOUSE (+1)	47 kDa	18	4	3
784	Flotillin-1 OS=Sus scrofa GN=FLOT1 PE=3 SV=1	FLOT1_PIG	47 kDa	22	8	7
785	Argininosuccinate lyase OS=Bos taurus GN=ASL PE=2 SV=1	ARLY_BOVIN	53 kDa	9	20	2
786	Keratinocyte proline-rich protein OS=Homo sapiens GN=KPRP PE=1 SV=1	KPRP_HUMAN	64 kDa	2	2	2
787	Platelet-derived growth factor D OS=Mus musculus GN=Pdgfd PE=2 SV=1	PDGFD_MOUSE	43 kDa	6	0	9
788	RNA-binding protein FUS OS=Bos taurus GN=FUS PE=2 SV=2	FUS_BOVIN (+2)	52 kDa	6	6	0
789	Thioredoxin-like protein 1 OS=Homo sapiens GN=TXNL1 PE=1 SV=3	TXNL1_HUMAN (+1)	32 kDa	7	7	7
790	Glyceraldehyde-3-phosphate dehydrogenase OS=Mus musculus GN=Gapdh PE=1 SV=2	G3P_MOUSE	36 kDa	2	0	9
791	rRNA 2'-O-methyltransferase fibrillarin OS=Mus musculus GN=Fbl PE=2 SV=2	FBRL_MOUSE (+1)	34 kDa	9	10	3
792	Alcohol dehydrogenase class-3 OS=Bos taurus GN=ADH5 PE=2 SV=1	ADHX_BOVIN	40 kDa	5	11	0
793	60S ribosomal protein L19 OS=Bos taurus GN=RPL19 PE=2 SV=1	RL19_BOVIN (+6)	23 kDa	10	6	0
794	Gag polyprotein OS=AKV murine leukemia virus GN=gag PE=1 SV=3	GAG_MLVAV	61 kDa	0	0	16
795	Succinyl-CoA ligase [GDP-forming] subunit beta, mitochondrial (Fragment) OS=Sus scrofa GN=SUCLG2 PE=1 SV=2	SUCB2_PIG	47 kDa	19	11	0
796	Protein CutA OS=Bos taurus GN=CUTA PE=1 SV=1	CUTA_BOVIN	19 kDa	2	4	0
797	Thioredoxin-dependent peroxide reductase, mitochondrial OS=Bos taurus GN=PRDX3 PE=1 SV=2	PRDX3_BOVIN	28 kDa	7	13	2
798	Thimet oligopeptidase OS=Bos taurus GN=THOP1 PE=2 SV=3	THOP1_BOVIN	78 kDa	12	15	0
799	ATP synthase F(0) complex subunit B1, mitochondrial OS=Bos taurus GN=ATP5F1 PE=1 SV=2	AT5F1_BOVIN	29 kDa	6	14	0
800	Cathepsin L1 OS=Bos taurus GN=CTSL PE=1 SV=3	CATL1_BOVIN (+1)	37 kDa	0	14	0
801	Aspartate aminotransferase, cytoplasmic OS=Bos taurus GN=GOT1 PE=1 SV=3	AATC_BOVIN	46 kDa	8	23	2
802	Translin OS=Bos taurus GN=TSN PE=2 SV=1	TSN_BOVIN (+1)	26 kDa	9	21	5
803	Collagen alpha-1(XII) chain OS=Homo sapiens GN=COL12A1 PE=1 SV=2	COCA1_HUMAN	333 kDa	0	38	2
804	Prolactin-inducible protein OS=Homo sapiens GN=PIP PE=1 SV=1	PIP_HUMAN	17 kDa	3	4	4
805	Choline transporter-like protein 4 OS=Mus musculus GN=Slc44a4 PE=1 SV=1	CTL4_MOUSE	79 kDa	4	0	7
806	Alpha-N-acetylgalactosaminidase OS=Bos taurus GN=NAGA PE=2 SV=1	NAGAB_BOVIN	47 kDa	6	12	2
807	Eukaryotic translation initiation factor 3 subunit B OS=Bos taurus GN=EIF3B PE=2 SV=1	EIF3B_BOVIN	89 kDa	13	12	2
808	Lysine--tRNA ligase OS=Cricetulus griseus GN=KARS PE=1 SV=1	SYK_CRIGR	68 kDa	11	8	0
809	Hexokinase-1 OS=Homo sapiens GN=HK1 PE=1 SV=3	HXK1_HUMAN	102 kDa	14	8	0
810	Pyruvate kinase PKM OS=Gallus gallus GN=PKM PE=2 SV=2	KPYM_CHICK	58 kDa	0	3	0
811	Plasma membrane calcium-transporting ATPase 2 OS=Homo sapiens GN=ATP2B2 PE=1 SV=2	AT2B2_HUMAN	137 kDa	11	15	2
812	Serine-threonine kinase receptor-associated protein OS=Homo sapiens GN=STRAP PE=1 SV=1	STRAP_HUMAN	38 kDa	11	9	3
813	Tyrosine--tRNA ligase, cytoplasmic OS=Bos taurus GN=YARS PE=2 SV=4	SYYC_BOVIN	59 kDa	8	12	0
814	cAMP-dependent protein kinase catalytic subunit alpha OS=Canis familiaris GN=PRKACA PE=1 SV=3	KAPCA_CANFA	41 kDa	14	12	0
815	Alkaline phosphatase, tissue-nonspecific isozyme OS=Mus musculus GN=Alpl PE=1 SV=2	PPBT_MOUSE	58 kDa	0	0	14
816	Cystatin-C OS=Mus musculus GN=Cst3 PE=2 SV=2	CYTC_MOUSE	16 kDa	0	0	7
817	Glucosamine-6-phosphate isomerase 1 OS=Bos taurus GN=GNPDA1 PE=2 SV=1	GNPI1_BOVIN	33 kDa	9	13	2
818	Complement factor H OS=Bos taurus GN=CFH PE=1 SV=3	CFAH_BOVIN	140 kDa	2	30	0
819	Interstitial collagenase OS=Bos taurus GN=MMP1 PE=1 SV=1	MMP1_BOVIN	53 kDa	0	15	0
820	Epiplakin OS=Homo sapiens GN=EPPK1 PE=1 SV=2	EPIPL_HUMAN	556 kDa	4	7	0
821	STE20-like serine/threonine-protein kinase OS=Homo sapiens GN=SLK PE=1 SV=1	SLK_HUMAN	143 kDa	11	8	4
822	Bifunctional ATP-dependent dihydroxyacetone kinase/FAD-AMP lyase (cyclizing) OS=Bos taurus GN=DAK PE=2 SV=1	DHAK_BOVIN	59 kDa	9	12	0
823	G-protein coupled receptor family C group 5 member C OS=Mus musculus GN=Gprc5c PE=2 SV=2	GPC5C_MOUSE	48 kDa	0	0	8
824	Guanine nucleotide-binding protein G(s) subunit alpha isoforms XLas OS=Homo sapiens GN=GNAS PE=1 SV=2	GNAS1_HUMAN (+2)	111 kDa	10	9	5
825	Peptidyl-prolyl cis-trans isomerase A OS=Bos taurus GN=PPIA PE=1 SV=2	PPIA_BOVIN (+1)	18 kDa	4	4	0
826	Charged multivesicular body protein 4b OS=Homo sapiens GN=CHMP4B PE=1 SV=1	CHM4B_HUMAN (+1)	25 kDa	6	8	10
827	Splicing factor 3B subunit 3 OS=Bos taurus GN=SF3B3 PE=2 SV=1	SF3B3_BOVIN (+2)	136 kDa	10	19	2
828	Ceruloplasmin OS=Homo sapiens GN=CP PE=1 SV=1	CERU_HUMAN	122 kDa	7	4	2
829	Ribosomal protein S6 kinase alpha-3 OS=Homo sapiens GN=RPS6KA3 PE=1 SV=1	KS6A3_HUMAN (+1)	84 kDa	21	6	0
830	Ras-related protein Rab-1A OS=Canis familiaris GN=RAB1A PE=1 SV=3	RAB1A_CANFA (+3)	23 kDa	10	8	0
831	Galectin-3 OS=Canis familiaris GN=LGALS3 PE=1 SV=3	LEG3_CANFA	30 kDa	2	2	0
832	Platelet-activating factor acetylhydrolase IB subunit alpha OS=Felis catus GN=PAFAH1B1 PE=2 SV=1	LIS1_FELCA (+4)	47 kDa	13	9	3
833	26S proteasome non-ATPase regulatory subunit 13 OS=Bos taurus GN=PSMD13 PE=2 SV=1	PSD13_BOVIN	43 kDa	12	11	0
834	Alpha-aminoadipic semialdehyde dehydrogenase OS=Bos taurus GN=ALDH7A1 PE=2 SV=4	AL7A1_BOVIN	59 kDa	10	15	0
835	Growth factor receptor-bound protein 2 OS=Homo sapiens GN=GRB2 PE=1 SV=1	GRB2_HUMAN (+2)	25 kDa	9	10	4
836	Adenylosuccinate synthetase isozyme 2 OS=Bos taurus GN=ADSS PE=2 SV=2	PURA2_BOVIN	50 kDa	8	16	4
837	Protein transport protein Sec23B OS=Bos taurus GN=SEC23B PE=2 SV=1	SC23B_BOVIN	86 kDa	9	17	0
838	C4b-binding protein alpha chain OS=Bos taurus GN=C4BPA PE=2 SV=1	C4BPA_BOVIN	69 kDa	0	26	0
839	GTP:AMP phosphotransferase AK3, mitochondrial OS=Bos taurus GN=AK3 PE=1 SV=3	KAD3_BOVIN	26 kDa	4	24	0
840	Complement factor H OS=Mus musculus GN=Cfh PE=1 SV=2	CFAH_MOUSE	139 kDa	0	0	27
841	Lysozyme C OS=Gorilla gorilla gorilla GN=LYZ PE=2 SV=1	LYSC_GORGO (+5)	17 kDa	4	3	3
842	Cadherin-13 OS=Mus musculus GN=Cdh13 PE=1 SV=2	CAD13_MOUSE	78 kDa	11	0	5
843	Eukaryotic peptide chain release factor subunit 1 OS=Bos taurus GN=ETF1 PE=2 SV=3	ERF1_BOVIN (+5)	49 kDa	8	6	4
844	Vasodilator-stimulated phosphoprotein OS=Bos taurus GN=VASP PE=2 SV=3	VASP_BOVIN	40 kDa	7	11	0
845	Zinc transporter ZIP4 OS=Mus musculus GN=Slc39a4 PE=1 SV=1	S39A4_MOUSE	71 kDa	0	0	11
846	Phosphatidylinositol-binding clathrin assembly protein OS=Homo sapiens GN=PICALM PE=1 SV=2	PICAL_HUMAN (+2)	71 kDa	9	10	0
847	14-3-3 protein sigma OS=Bos taurus GN=SFN PE=2 SV=1	1433S_BOVIN (+1)	28 kDa	0	0	11
848	Dynactin subunit 2 OS=Bos taurus GN=DCTN2 PE=2 SV=1	DCTN2_BOVIN	44 kDa	7	11	0
849	Poly(U)-binding-splicing factor PUF60 OS=Bos taurus GN=PUF60 PE=2 SV=1	PUF60_BOVIN	57 kDa	4	20	0
850	Metalloproteinase inhibitor 1 OS=Sus scrofa GN=TIMP1 PE=2 SV=2	TIMP1_PIG	23 kDa	3	0	0
851	Mitogen-activated protein kinase 1 OS=Bos taurus GN=MAPK1 PE=2 SV=3	MK01_BOVIN (+3)	41 kDa	10	10	6
852	Ubiquitin-conjugating enzyme E2 N OS=Bos taurus GN=UBE2N PE=2 SV=1	UBE2N_BOVIN (+3)	17 kDa	8	9	4
853	Pro-cathepsin H OS=Mus musculus GN=Ctsh PE=2 SV=2	CATH_MOUSE	37 kDa	0	0	11
854	UPF0764 protein C16orf89 homolog OS=Mus musculus PE=2 SV=2	CP089_MOUSE	43 kDa	0	0	7
855	Coagulation factor V OS=Mus musculus GN=F5 PE=1 SV=1	FA5_MOUSE	247 kDa	0	3	29
856	Dihydrolipoyl dehydrogenase, mitochondrial OS=Canis familiaris GN=DLD PE=1 SV=1	DLDH_CANFA	54 kDa	13	13	3
857	Retinal dehydrogenase 1 OS=Macaca fascicularis GN=ALDH1A1 PE=2 SV=3	AL1A1_MACFA	55 kDa	5	0	0
858	KH domain-containing, RNA-binding, signal transduction-associated protein 1 OS=Homo sapiens GN=KHDRBS1 PE=1 SV=1	KHDR1_HUMAN	48 kDa	9	4	0
859	26S protease regulatory subunit 4 OS=Homo sapiens GN=PSMC1 PE=1 SV=1	PRS4_HUMAN (+2)	49 kDa	10	12	2
860	Pre-mRNA-processing factor 19 OS=Bos taurus GN=PRPF19 PE=2 SV=1	PRP19_BOVIN	55 kDa	7	11	0
861	2-oxoglutarate dehydrogenase, mitochondrial OS=Bos taurus GN=OGDH PE=2 SV=1	ODO1_BOVIN	116 kDa	13	13	0
862	Acid ceramidase OS=Mus musculus GN=Asah1 PE=1 SV=1	ASAH1_MOUSE	45 kDa	2	0	13
863	26S proteasome non-ATPase regulatory subunit 8 OS=Homo sapiens GN=PSMD8 PE=1 SV=2	PSMD8_HUMAN (+1)	40 kDa	7	12	4
864	COP9 signalosome complex subunit 4 OS=Bos taurus GN=COPS4 PE=2 SV=1	CSN4_BOVIN (+3)	46 kDa	11	10	6
865	60S ribosomal protein L9 OS=Bos taurus GN=RPL9 PE=2 SV=1	RL9_BOVIN	22 kDa	14	13	0
866	Glutathione synthetase OS=Bos taurus GN=GSS PE=2 SV=1	GSHB_BOVIN	52 kDa	10	20	0
867	Programmed cell death protein 6 OS=Mus musculus GN=Pdcd6 PE=1 SV=2	PDCD6_MOUSE	22 kDa	8	9	5
868	Insulin-degrading enzyme OS=Bos taurus GN=IDE PE=2 SV=1	IDE_BOVIN	118 kDa	8	25	0
869	Phosphatidylinositol transfer protein alpha isoform OS=Bos taurus GN=PITPNA PE=1 SV=3	PIPNA_BOVIN	32 kDa	9	16	4
870	Mucin-16 OS=Homo sapiens GN=MUC16 PE=1 SV=2	MUC16_HUMAN	2353 kDa	3	5	0
871	Reticulon-4 OS=Mus musculus GN=Rtn4 PE=1 SV=2	RTN4_MOUSE	127 kDa	4	4	2
872	Ras GTPase-activating-like protein IQGAP1 OS=Homo sapiens GN=IQGAP1 PE=1 SV=1	IQGA1_HUMAN	189 kDa	10	8	0
873	Suprabasin OS=Bos taurus GN=SBSN PE=2 SV=1	SBSN_BOVIN	57 kDa	0	14	0
874	Prelamin-A/C OS=Homo sapiens GN=LMNA PE=1 SV=1	LMNA_HUMAN	74 kDa	0	7	4
875	26S proteasome non-ATPase regulatory subunit 7 OS=Bos taurus GN=PSMD7 PE=2 SV=1	PSMD7_BOVIN	37 kDa	9	9	4
876	Cathepsin B OS=Sus scrofa GN=CTSB PE=1 SV=1	CATB_PIG	37 kDa	8	0	0
877	Proteasome subunit beta type-2 OS=Bos taurus GN=PSMB2 PE=1 SV=1	PSB2_BOVIN	23 kDa	5	11	4
878	Protein canopy homolog 2 OS=Homo sapiens GN=CNPY2 PE=1 SV=1	CNPY2_HUMAN	21 kDa	8	10	0
879	Peptidyl-prolyl cis-trans isomerase FKBP3 OS=Bos taurus GN=FKBP3 PE=1 SV=2	FKBP3_BOVIN	25 kDa	10	16	0
880	ERO1-like protein alpha OS=Sus scrofa GN=ERO1L PE=2 SV=1	ERO1A_PIG	54 kDa	14	10	0
881	Epididymis-specific alpha-mannosidase OS=Mus musculus GN=Man2b2 PE=2 SV=2	MA2B2_MOUSE	116 kDa	0	0	20
882	Soluble calcium-activated nucleotidase 1 OS=Mus musculus GN=Cant1 PE=2 SV=1	CANT1_MOUSE	46 kDa	5	0	18
883	Ig alpha-1 chain C region OS=Homo sapiens GN=IGHA1 PE=1 SV=2	IGHA1_HUMAN	38 kDa	3	0	6
884	3-isopropylmalate dehydrogenase OS=Schizosaccharomyces pombe (strain 972 / ATCC 24843) GN=leu1 PE=1 SV=1	LEU3_SCHPO	40 kDa	2	2	0
885	Serpin B12 OS=Homo sapiens GN=SERPINB12 PE=1 SV=1	SPB12_HUMAN	46 kDa	9	4	3
886	Nucleotide exchange factor SIL1 OS=Bos taurus GN=SIL1 PE=2 SV=1	SIL1_BOVIN	53 kDa	4	11	4
887	Calponin-3 OS=Bos taurus GN=CNN3 PE=2 SV=1	CNN3_BOVIN (+1)	36 kDa	10	8	0
888	Semaphorin-3C OS=Bos taurus GN=SEMA3C PE=2 SV=1	SEM3C_BOVIN	85 kDa	0	12	2
889	Adapter molecule crk OS=Rattus norvegicus GN=Crk PE=1 SV=1	CRK_RAT	34 kDa	9	9	6
890	Nucleolar protein 56 OS=Macaca fascicularis GN=NOP56 PE=2 SV=1	NOP56_MACFA (+1)	66 kDa	12	8	0
891	Cytoskeleton-associated protein 4 OS=Homo sapiens GN=CKAP4 PE=1 SV=2	CKAP4_HUMAN	66 kDa	10	11	0
892	Lupus La protein homolog OS=Bos taurus GN=SSB PE=2 SV=2	LA_BOVIN	47 kDa	6	11	0
893	DNA-(apurinic or apyrimidinic site) lyase OS=Bos taurus GN=APEX1 PE=1 SV=2	APEX1_BOVIN	36 kDa	4	9	3
894	Beta-mannosidase OS=Bos taurus GN=MANBA PE=1 SV=1	MANBA_BOVIN	101 kDa	0	15	0
895	Protein disulfide-isomerase A4 OS=Mus musculus GN=Pdia4 PE=1 SV=3	PDIA4_MOUSE	72 kDa	6	0	15
896	Hemoglobin subunit alpha OS=Bos taurus GN=HBA PE=1 SV=2	HBA_BOVIN	15 kDa	5	6	6
897	Periostin OS=Homo sapiens GN=POSTN PE=1 SV=2	POSTN_HUMAN	93 kDa	0	17	0
898	N(G),N(G)-dimethylarginine dimethylaminohydrolase 2 OS=Bos taurus GN=DDAH2 PE=2 SV=1	DDAH2_BOVIN	30 kDa	8	14	0
899	ADP-ribosylation factor 6 OS=Gallus gallus GN=ARF6 PE=2 SV=3	ARF6_CHICK (+4)	20 kDa	9	8	0
900	Podocan OS=Mus musculus GN=Podn PE=2 SV=1	PODN_MOUSE	69 kDa	0	0	23
901	Apoptosis inhibitor 5 OS=Homo sapiens GN=API5 PE=1 SV=3	API5_HUMAN (+2)	59 kDa	10	17	2
902	Alpha-2-macroglobulin-P OS=Mus musculus GN=A2mp PE=2 SV=2	A2MP_MOUSE	164 kDa	0	0	25
903	Cathepsin D OS=Homo sapiens GN=CTSD PE=1 SV=1	CATD_HUMAN	45 kDa	5	0	6
904	Keratin, type II cytoskeletal 78 OS=Homo sapiens GN=KRT78 PE=2 SV=2	K2C78_HUMAN	57 kDa	10	6	9
905	Plectin (Fragment) OS=Cricetulus griseus GN=PLEC PE=1 SV=1	PLEC_CRIGR	509 kDa	5	13	0
906	Keratin, type II cytoskeletal 1b OS=Homo sapiens GN=KRT77 PE=2 SV=3	K2C1B_HUMAN	62 kDa	6	2	9
907	Dolichyl-diphosphooligosaccharide--protein glycosyltransferase 48 kDa subunit OS=Bos taurus GN=DDOST PE=2 SV=2	OST48_BOVIN	49 kDa	12	9	3
908	Coiled-coil domain-containing protein 80 OS=Rattus norvegicus GN=Ccdc80 PE=1 SV=1	CCD80_RAT	108 kDa	0	15	2
909	Complement C4-A OS=Homo sapiens GN=C4A PE=1 SV=2	CO4A_HUMAN	193 kDa	10	0	0
910	Synaptobrevin homolog YKT6 OS=Bos taurus GN=YKT6 PE=2 SV=1	YKT6_BOVIN	22 kDa	7	9	3
911	Enolase 2 OS=Saccharomyces cerevisiae (strain ATCC 204508 / S288c) GN=ENO2 PE=1 SV=2	ENO2_YEAST	47 kDa	0	0	10
912	Tissue-type plasminogen activator OS=Mus musculus GN=Plat PE=1 SV=3	TPA_MOUSE	63 kDa	0	0	12
913	Serine/arginine-rich splicing factor 1 OS=Bos taurus GN=SRSF1 PE=2 SV=1	SRSF1_BOVIN (+6)	28 kDa	12	7	2
914	Electron transfer flavoprotein subunit beta OS=Bos taurus GN=ETFB PE=1 SV=3	ETFB_BOVIN	28 kDa	7	14	2
915	Protein FAM3C OS=Bos taurus GN=FAM3C PE=2 SV=1	FAM3C_BOVIN	25 kDa	8	9	5
916	S-phase kinase-associated protein 1 OS=Bos taurus GN=SKP1 PE=2 SV=1	SKP1_BOVIN (+8)	19 kDa	9	11	0
917	Tyrosine-protein kinase FRK OS=Mus musculus GN=Frk PE=1 SV=3	FRK_MOUSE	59 kDa	11	7	12
918	40S ribosomal protein S10 OS=Bos taurus GN=RPS10 PE=2 SV=1	RS10_BOVIN (+1)	19 kDa	10	8	0
919	Cleavage and polyadenylation specificity factor subunit 5 OS=Bos taurus GN=NUDT21 PE=2 SV=1	CPSF5_BOVIN (+2)	26 kDa	7	16	2
920	Pyruvate dehydrogenase E1 component subunit beta, mitochondrial OS=Bos taurus GN=PDHB PE=1 SV=2	ODPB_BOVIN	39 kDa	7	13	0
921	Ribonuclease T2 OS=Mus musculus GN=Rnaset2 PE=2 SV=1	RNT2_MOUSE	30 kDa	0	0	9
922	Plasma serine protease inhibitor OS=Bos taurus GN=SERPINA5 PE=1 SV=1	IPSP_BOVIN	45 kDa	0	21	0
923	Lactotransferrin OS=Homo sapiens GN=LTF PE=1 SV=6	TRFL_HUMAN	78 kDa	3	0	9
924	Serine/threonine-protein phosphatase 2A 55 kDa regulatory subunit B alpha isoform OS=Homo sapiens GN=PPP2R2A PE=1 SV=1	2ABA_HUMAN (+4)	52 kDa	7	5	3
925	Serine/threonine-protein phosphatase PP1-alpha catalytic subunit OS=Bos taurus GN=PPP1CA PE=2 SV=1	PP1A_BOVIN (+3)	38 kDa	7	5	4
926	A disintegrin and metalloproteinase with thrombospondin motifs 1 OS=Homo sapiens GN=ADAMTS1 PE=1 SV=4	ATS1_HUMAN	105 kDa	13	5	2
927	Receptor-type tyrosine-protein phosphatase eta OS=Mus musculus GN=Ptprj PE=1 SV=2	PTPRJ_MOUSE	137 kDa	6	4	14
928	Charged multivesicular body protein 1b OS=Bos taurus GN=CHMP1B PE=2 SV=1	CHM1B_BOVIN (+1)	22 kDa	5	8	2
929	Glutathione S-transferase Mu 1 OS=Bos taurus GN=GSTM1 PE=1 SV=3	GSTM1_BOVIN	26 kDa	3	16	2
930	Syntaxin-3 OS=Homo sapiens GN=STX3 PE=1 SV=3	STX3_HUMAN (+2)	33 kDa	13	5	7
931	V-type proton ATPase subunit H OS=Bos taurus GN=ATP6V1H PE=2 SV=2	VATH_BOVIN	56 kDa	13	14	4
932	Complement C1s subcomponent OS=Sus scrofa PE=2 SV=1	C1S_PIG	76 kDa	20	2	0
933	Septin-11 OS=Bos taurus GN=SEPT11 PE=2 SV=1	SEP11_BOVIN (+1)	49 kDa	8	10	4
934	Elongation factor 1-gamma (Fragment) OS=Sus scrofa GN=EEF1G PE=2 SV=2	EF1G_PIG	50 kDa	6	0	0
935	Charged multivesicular body protein 3 OS=Homo sapiens GN=CHMP3 PE=1 SV=3	CHMP3_HUMAN (+2)	25 kDa	6	7	3
936	Hydroxyacyl-coenzyme A dehydrogenase, mitochondrial OS=Sus scrofa GN=HADH PE=1 SV=2	HCDH_PIG	34 kDa	13	2	5
937	Ubiquitin carboxyl-terminal hydrolase isozyme L3 OS=Bos taurus GN=UCHL3 PE=2 SV=1	UCHL3_BOVIN	26 kDa	2	14	0
938	Glutathione S-transferase omega-1 OS=Mus musculus GN=Gsto1 PE=2 SV=2	GSTO1_MOUSE	27 kDa	0	2	15
939	60S ribosomal protein L27 OS=Bos taurus GN=RPL27 PE=2 SV=2	RL27_BOVIN (+7)	16 kDa	9	10	0
940	Aminoacylase-1 OS=Sus scrofa GN=ACY1 PE=1 SV=2	ACY1_PIG	45 kDa	14	8	0
941	Procollagen-lysine,2-oxoglutarate 5-dioxygenase 1 OS=Bos taurus GN=PLOD1 PE=2 SV=2	PLOD1_BOVIN	83 kDa	10	13	0
942	Apoptosis regulator BAX OS=Bos taurus GN=BAX PE=2 SV=1	BAX_BOVIN	21 kDa	7	9	0
943	Alpha-fetoprotein OS=Bos taurus GN=AFP PE=2 SV=1	FETA_BOVIN	69 kDa	0	24	0
944	Keratin, type I cytoskeletal 17 OS=Homo sapiens GN=KRT17 PE=1 SV=2	K1C17_HUMAN	48 kDa	4	7	7
945	Beta-casein OS=Bos taurus GN=CSN2 PE=1 SV=2	CASB_BOVIN (+1)	25 kDa	2	2	0
946	Nucleosome assembly protein 1-like 4 OS=Bos taurus GN=NAP1L4 PE=2 SV=1	NP1L4_BOVIN	44 kDa	4	9	0
947	Exostosin-1 OS=Bos taurus GN=EXT1 PE=2 SV=1	EXT1_BOVIN	86 kDa	7	13	0
948	26S proteasome non-ATPase regulatory subunit 14 OS=Homo sapiens GN=PSMD14 PE=1 SV=1	PSDE_HUMAN (+1)	35 kDa	6	8	3
949	Peptidyl-prolyl cis-trans isomerase D OS=Bos taurus GN=PPID PE=1 SV=6	PPID_BOVIN	41 kDa	11	10	2
950	Glia-derived nexin OS=Homo sapiens GN=SERPINE2 PE=1 SV=1	GDN_HUMAN	44 kDa	5	10	3
951	Actin-related protein 2/3 complex subunit 1A OS=Bos taurus GN=ARPC1A PE=2 SV=1	ARC1A_BOVIN (+1)	42 kDa	11	8	0
952	Glutathione S-transferase A1 OS=Bos taurus GN=GSTA1 PE=2 SV=3	GSTA1_BOVIN	25 kDa	5	12	2
953	Collagen alpha-2(VI) chain OS=Homo sapiens GN=COL6A2 PE=1 SV=4	CO6A2_HUMAN	109 kDa	14	0	0
954	Endoplasmic reticulum resident protein 29 OS=Bos taurus GN=ERP29 PE=1 SV=2	ERP29_BOVIN	29 kDa	10	9	0
955	Farnesyl pyrophosphate synthase OS=Bos taurus GN=FDPS PE=1 SV=1	FPPS_BOVIN	41 kDa	3	10	0
956	60S ribosomal protein L13 OS=Bos taurus GN=RPL13 PE=2 SV=3	RL13_BOVIN	24 kDa	9	8	0
957	Microtubule-actin cross-linking factor 1, isoforms 1/2/3/5 OS=Homo sapiens GN=MACF1 PE=1 SV=4	MACF1_HUMAN	838 kDa	2	20	0
958	Basal cell adhesion molecule OS=Bos taurus GN=BCAM PE=2 SV=2	BCAM_BOVIN	68 kDa	0	12	0
959	Hypoxanthine-guanine phosphoribosyltransferase OS=Bos taurus GN=HPRT1 PE=2 SV=3	HPRT_BOVIN	24 kDa	4	16	0
960	Asparagine synthetase [glutamine-hydrolyzing] OS=Bos taurus GN=ASNS PE=2 SV=3	ASNS_BOVIN	64 kDa	4	17	0
961	Signal transducer and activator of transcription 1 OS=Sus scrofa GN=STAT1 PE=2 SV=1	STAT1_PIG	88 kDa	21	0	0
962	Calcyphosin OS=Bos taurus GN=CAPS PE=2 SV=1	CAYP1_BOVIN	21 kDa	2	14	0
963	N(G),N(G)-dimethylarginine dimethylaminohydrolase 1 OS=Bos taurus GN=DDAH1 PE=1 SV=3	DDAH1_BOVIN	31 kDa	0	18	3
964	Tetranectin OS=Mus musculus GN=Clec3b PE=1 SV=2	TETN_MOUSE	22 kDa	0	0	10
965	Transportin-1 OS=Bos taurus GN=TNPO1 PE=1 SV=2	TNPO1_BOVIN	102 kDa	7	12	2
966	Aminopeptidase B OS=Rattus norvegicus GN=Rnpep PE=1 SV=2	AMPB_RAT	73 kDa	9	6	0
967	Elongation factor 1-beta OS=Bos taurus GN=EEF1B PE=2 SV=3	EF1B_BOVIN (+1)	25 kDa	6	8	3
968	Unconventional myosin-Id OS=Rattus norvegicus GN=Myo1d PE=1 SV=3	MYO1D_RAT	116 kDa	5	0	10
969	Asparagine--tRNA ligase, cytoplasmic OS=Bos taurus GN=NARS PE=2 SV=3	SYNC_BOVIN	64 kDa	6	10	0
970	AP-1 complex subunit beta-1 OS=Homo sapiens GN=AP1B1 PE=1 SV=2	AP1B1_HUMAN	105 kDa	8	14	0
971	Eukaryotic translation initiation factor 3 subunit I OS=Mus musculus GN=Eif3i PE=1 SV=1	EIF3I_MOUSE	36 kDa	10	11	4
972	Clathrin interactor 1 OS=Bos taurus GN=CLINT1 PE=2 SV=1	EPN4_BOVIN (+1)	71 kDa	8	11	0
973	Dickkopf-related protein 3 OS=Mus musculus GN=Dkk3 PE=2 SV=1	DKK3_MOUSE	38 kDa	0	0	8
974	Leucine-rich repeat-containing protein 59 OS=Bos taurus GN=LRRC59 PE=2 SV=1	LRC59_BOVIN	35 kDa	8	5	0
975	Acyl-CoA synthetase short-chain family member 3, mitochondrial OS=Bos taurus GN=ACSS3 PE=2 SV=1	ACSS3_BOVIN	75 kDa	3	15	0
976	Nucleolar protein 58 OS=Homo sapiens GN=NOP58 PE=1 SV=1	NOP58_HUMAN (+1)	60 kDa	10	7	0
977	Ras-related protein Rab-35 OS=Homo sapiens GN=RAB35 PE=1 SV=1	RAB35_HUMAN (+2)	23 kDa	14	6	7
978	Eukaryotic initiation factor 4A-II OS=Bos taurus GN=EIF4A2 PE=2 SV=1	IF4A2_BOVIN (+4)	46 kDa	10	7	3
979	Succinyl-CoA ligase [ADP/GDP-forming] subunit alpha, mitochondrial OS=Bos taurus GN=SUCLG1 PE=2 SV=3	SUCA_BOVIN	36 kDa	3	11	0
980	N-acetyllactosaminide alpha-1,3-galactosyltransferase OS=Sus scrofa GN=GGTA1 PE=2 SV=1	GGTA1_PIG	44 kDa	13	5	0
981	Urokinase-type plasminogen activator OS=Sus scrofa GN=PLAU PE=2 SV=1	UROK_PIG	49 kDa	9	0	0
982	Membrane-associated progesterone receptor component 1 OS=Sus scrofa GN=PGRMC1 PE=1 SV=3	PGRC1_PIG	22 kDa	9	6	0
983	Integrin beta-1 OS=Sus scrofa GN=ITGB1 PE=2 SV=1	ITB1_PIG	88 kDa	12	6	4
984	60S ribosomal protein L35a OS=Bos taurus GN=RPL35A PE=3 SV=1	RL35A_BOVIN (+5)	13 kDa	9	9	3
985	Vesicular integral-membrane protein VIP36 OS=Canis familiaris GN=LMAN2 PE=1 SV=1	LMAN2_CANFA	40 kDa	6	8	0
986	Protein transport protein Sec23A OS=Bos taurus GN=SEC23A PE=2 SV=1	SC23A_BOVIN	87 kDa	9	10	0
987	Ubiquitin-conjugating enzyme E2 L3 OS=Bos taurus GN=UBE2L3 PE=2 SV=1	UB2L3_BOVIN (+3)	18 kDa	8	11	0
988	Cullin-3 OS=Mus musculus GN=Cul3 PE=1 SV=1	CUL3_MOUSE (+1)	89 kDa	17	15	0
989	Laminin subunit beta-1 OS=Mus musculus GN=Lamb1 PE=1 SV=3	LAMB1_MOUSE	197 kDa	0	16	17
990	Apolipoprotein D OS=Homo sapiens GN=APOD PE=1 SV=1	APOD_HUMAN	21 kDa	2	0	4
991	Uroplakin-1b OS=Bos taurus GN=UPK1B PE=1 SV=4	UPK1B_BOVIN	30 kDa	0	3	0
992	Toll-interacting protein OS=Bos taurus GN=TOLLIP PE=2 SV=1	TOLIP_BOVIN	30 kDa	4	6	2
993	Ezrin OS=Homo sapiens GN=EZR PE=1 SV=4	EZRI_HUMAN	69 kDa	5	3	0
994	N(4)-(beta-N-acetylglucosaminyl)-L-asparaginase OS=Mus musculus GN=Aga PE=2 SV=1	ASPG_MOUSE	37 kDa	3	2	6
995	Talin-1 OS=Homo sapiens GN=TLN1 PE=1 SV=3	TLN1_HUMAN	270 kDa	3	6	0
996	Thioredoxin domain-containing protein 5 OS=Mus musculus GN=Txndc5 PE=1 SV=2	TXND5_MOUSE	46 kDa	2	4	5
997	Tissue alpha-L-fucosidase OS=Bos taurus GN=FUCA1 PE=2 SV=1	FUCO_BOVIN	54 kDa	5	9	2
998	Carboxypeptidase D OS=Mus musculus GN=Cpd PE=1 SV=2	CBPD_MOUSE	152 kDa	3	5	4
999	Rho GTPase-activating protein 1 OS=Mus musculus GN=Arhgap1 PE=1 SV=1	RHG01_MOUSE	50 kDa	6	9	0
1000	NADH-cytochrome b5 reductase 3 OS=Bos taurus GN=CYB5R3 PE=1 SV=3	NB5R3_BOVIN	34 kDa	7	8	4
1001	Gamma-glutamyltranspeptidase 1 OS=Sus scrofa GN=GGT1 PE=2 SV=1	GGT1_PIG	61 kDa	12	0	0
1002	Neuronal proto-oncogene tyrosine-protein kinase Src OS=Mus musculus GN=Src PE=1 SV=4	SRC_MOUSE (+1)	61 kDa	9	8	2
1003	Protein PRRC1 OS=Homo sapiens GN=PRRC1 PE=1 SV=1	PRRC1_HUMAN	47 kDa	6	12	0
1004	Endoplasmic reticulum-Golgi intermediate compartment protein 1 OS=Homo sapiens GN=ERGIC1 PE=1 SV=1	ERGI1_HUMAN	33 kDa	8	6	0
1005	Sorcin OS=Mus musculus GN=Sri PE=1 SV=1	SORCN_MOUSE	22 kDa	6	4	5
1006	Sodium/potassium-transporting ATPase subunit beta-1 OS=Ovis aries GN=ATP1B1 PE=2 SV=1	AT1B1_SHEEP	35 kDa	5	11	3
1007	Putative RNA-binding protein Luc7-like 2 OS=Homo sapiens GN=LUC7L2 PE=1 SV=2	LC7L2_HUMAN (+1)	47 kDa	4	12	4
1008	Transcriptional activator protein Pur-alpha OS=Homo sapiens GN=PURA PE=1 SV=2	PURA_HUMAN (+1)	35 kDa	8	6	3
1009	Keratin, type I cytoskeletal 19 OS=Homo sapiens GN=KRT19 PE=1 SV=4	K1C19_HUMAN	44 kDa	5	0	0
1010	Disks large homolog 1 OS=Mus musculus GN=Dlg1 PE=1 SV=1	DLG1_MOUSE	100 kDa	0	15	0
1011	Alpha-actinin-1 OS=Bos taurus GN=ACTN1 PE=2 SV=1	ACTN1_BOVIN	103 kDa	5	8	0
1012	Carboxypeptidase Q OS=Mus musculus GN=Cpq PE=2 SV=1	CBPQ_MOUSE	52 kDa	4	0	11
1013	Alpha-2-antiplasmin OS=Bos taurus GN=SERPINF2 PE=1 SV=2	A2AP_BOVIN	55 kDa	2	12	0
1014	Mucin-4 OS=Mus musculus GN=Muc4 PE=2 SV=1	MUC4_MOUSE	365 kDa	0	0	18
1015	Glyoxalase domain-containing protein 4 OS=Mus musculus GN=Glod4 PE=1 SV=1	GLOD4_MOUSE	33 kDa	7	4	14
1016	Carnitine O-palmitoyltransferase 2, mitochondrial OS=Bos taurus GN=CPT2 PE=2 SV=1	CPT2_BOVIN	74 kDa	2	19	0
1017	60S ribosomal protein L28 OS=Bos taurus GN=RPL28 PE=2 SV=3	RL28_BOVIN	16 kDa	9	13	0
1018	Vacuolar protein sorting-associated protein 26A OS=Bos taurus GN=VPS26A PE=2 SV=1	VP26A_BOVIN (+2)	38 kDa	14	13	0
1019	Pyruvate kinase PKM OS=Rattus norvegicus GN=Pkm PE=1 SV=3	KPYM_RAT	58 kDa	4	0	0
1020	Nucleobindin-1 OS=Bos taurus GN=NUCB1 PE=2 SV=1	NUCB1_BOVIN	55 kDa	0	7	0
1021	Obg-like ATPase 1 OS=Homo sapiens GN=OLA1 PE=1 SV=2	OLA1_HUMAN	45 kDa	12	7	2
1022	Protein TFG OS=Homo sapiens GN=TFG PE=1 SV=2	TFG_HUMAN	43 kDa	5	6	2
1023	Serine/arginine-rich splicing factor 7 OS=Bos taurus GN=SRSF7 PE=2 SV=1	SRSF7_BOVIN (+2)	27 kDa	6	6	2
1024	Protein transport protein Sec24C OS=Homo sapiens GN=SEC24C PE=1 SV=3	SC24C_HUMAN	118 kDa	10	10	2
1025	Malectin OS=Homo sapiens GN=MLEC PE=1 SV=1	MLEC_HUMAN	32 kDa	8	9	2
1026	DBH-like monooxygenase protein 1 OS=Mus musculus GN=Moxd1 PE=1 SV=1	MOXD1_MOUSE	70 kDa	0	0	11
1027	Phosphoacetylglucosamine mutase OS=Sus scrofa GN=PGM3 PE=1 SV=2	AGM1_PIG	59 kDa	14	4	0
1028	Pyruvate dehydrogenase E1 component subunit alpha, somatic form, mitochondrial OS=Bos taurus GN=PDHA1 PE=2 SV=1	ODPA_BOVIN (+4)	43 kDa	13	8	0
1029	Serine/threonine-protein phosphatase 2B catalytic subunit alpha isoform OS=Bos taurus GN=PPP3CA PE=1 SV=1	PP2BA_BOVIN	59 kDa	7	13	0
1030	Thyroxine-binding globulin OS=Sus scrofa GN=SERPINA7 PE=2 SV=2	THBG_PIG	46 kDa	13	3	0
1031	Calcyclin-binding protein OS=Bos taurus GN=CACYBP PE=2 SV=1	CYBP_BOVIN	26 kDa	4	14	0
1032	Delta-aminolevulinic acid dehydratase OS=Bos taurus GN=ALAD PE=2 SV=1	HEM2_BOVIN	36 kDa	3	12	3
1033	6-phosphogluconolactonase OS=Bos taurus GN=PGLS PE=2 SV=1	6PGL_BOVIN	28 kDa	4	8	0
1034	Retinol-binding protein 1 OS=Bos taurus GN=RBP1 PE=1 SV=4	RET1_BOVIN	16 kDa	5	10	5
1035	60S ribosomal protein L35 OS=Bos taurus GN=RPL35 PE=2 SV=3	RL35_BOVIN (+1)	15 kDa	5	8	0
1036	Protein-L-isoaspartate(D-aspartate) O-methyltransferase OS=Bos taurus GN=PCMT1 PE=1 SV=2	PIMT_BOVIN	25 kDa	10	14	0
1037	Uridine 5'-monophosphate synthase OS=Bos taurus GN=UMPS PE=2 SV=1	UMPS_BOVIN	52 kDa	0	18	0
1038	Cholinesterase OS=Equus caballus GN=BCHE PE=1 SV=1	CHLE_HORSE	66 kDa	11	0	0
1039	Activated RNA polymerase II transcriptional coactivator p15 OS=Homo sapiens GN=SUB1 PE=1 SV=3	TCP4_HUMAN (+2)	14 kDa	12	0	0
1040	Lipopolysaccharide-binding protein OS=Bos taurus GN=LBP PE=2 SV=1	LBP_BOVIN	54 kDa	0	17	0
1041	Aspartyl aminopeptidase OS=Bos taurus GN=DNPEP PE=1 SV=1	DNPEP_BOVIN	52 kDa	5	14	3
1042	Plasma protease C1 inhibitor OS=Mus musculus GN=Serping1 PE=1 SV=3	IC1_MOUSE	56 kDa	0	0	13
1043	Adenosine deaminase OS=Bos taurus GN=ADA PE=1 SV=3	ADA_BOVIN	41 kDa	0	19	0
1044	Splicing factor 3A subunit 1 OS=Homo sapiens GN=SF3A1 PE=1 SV=1	SF3A1_HUMAN	89 kDa	7	7	0
1045	Exportin-2 OS=Homo sapiens GN=CSE1L PE=1 SV=3	XPO2_HUMAN (+1)	110 kDa	12	6	2
1046	Tight junction protein ZO-2 OS=Canis familiaris GN=TJP2 PE=1 SV=1	ZO2_CANFA	132 kDa	7	13	0
1047	Transcription intermediary factor 1-beta OS=Homo sapiens GN=TRIM28 PE=1 SV=5	TIF1B_HUMAN	89 kDa	11	9	0
1048	Calponin-2 OS=Bos taurus GN=CNN2 PE=2 SV=3	CNN2_BOVIN	33 kDa	4	7	3
1049	Nuclear mitotic apparatus protein 1 OS=Homo sapiens GN=NUMA1 PE=1 SV=2	NUMA1_HUMAN	238 kDa	4	13	0
1050	Switch-associated protein 70 OS=Bos taurus GN=SWAP70 PE=1 SV=1	SWP70_BOVIN	69 kDa	10	12	0
1051	L-lactate dehydrogenase A chain OS=Sus scrofa GN=LDHA PE=1 SV=3	LDHA_PIG	37 kDa	8	0	0
1052	Adenylate kinase isoenzyme 1 OS=Bos taurus GN=AK1 PE=1 SV=2	KAD1_BOVIN	22 kDa	11	6	3
1053	Serum amyloid A protein OS=Canis familiaris GN=SAA1 PE=1 SV=2	SAA_CANFA	14 kDa	2	0	0
1054	Insulin-like growth factor-binding protein 7 OS=Homo sapiens GN=IGFBP7 PE=1 SV=1	IBP7_HUMAN	29 kDa	0	7	0
1055	Lysosomal alpha-mannosidase OS=Mus musculus GN=Man2b1 PE=2 SV=4	MA2B1_MOUSE	115 kDa	0	0	22
1056	40S ribosomal protein S14 OS=Cricetulus griseus GN=RPS14 PE=2 SV=3	RS14_CRIGR (+3)	16 kDa	8	7	2
1057	Ectonucleotide pyrophosphatase/phosphodiesterase family member 2 OS=Bos taurus GN=ENPP2 PE=1 SV=1	ENPP2_BOVIN	102 kDa	0	16	0
1058	Phosphoserine phosphatase OS=Bos taurus GN=PSPH PE=2 SV=1	SERB_BOVIN	25 kDa	7	10	0
1059	60S ribosomal protein L32 OS=Bos taurus GN=RPL32 PE=2 SV=3	RL32_BOVIN (+6)	16 kDa	7	5	0
1060	Spondin-1 OS=Bos taurus GN=SPON1 PE=1 SV=1	SPON1_BOVIN	91 kDa	10	14	0
1061	Delta-1-pyrroline-5-carboxylate synthase OS=Mus musculus GN=Aldh18a1 PE=1 SV=2	P5CS_MOUSE	87 kDa	15	9	0
1062	Matrix metalloproteinase-9 OS=Bos taurus GN=MMP9 PE=2 SV=1	MMP9_BOVIN	79 kDa	0	24	0
1063	C-1-tetrahydrofolate synthase, cytoplasmic OS=Homo sapiens GN=MTHFD1 PE=1 SV=3	C1TC_HUMAN	102 kDa	11	0	0
1064	E3 ubiquitin-protein ligase Itchy homolog OS=Homo sapiens GN=ITCH PE=1 SV=2	ITCH_HUMAN	103 kDa	11	0	4
1065	Golgi membrane protein 1 OS=Homo sapiens GN=GOLM1 PE=1 SV=1	GOLM1_HUMAN	45 kDa	3	5	0
1066	Synaptic vesicle membrane protein VAT-1 homolog OS=Homo sapiens GN=VAT1 PE=1 SV=2	VAT1_HUMAN	42 kDa	9	3	3
1067	Polyadenylate-binding protein 4 OS=Homo sapiens GN=PABPC4 PE=1 SV=1	PABP4_HUMAN	71 kDa	9	9	0
1068	Kininogen-1 OS=Bos taurus GN=KNG1 PE=1 SV=1	KNG1_BOVIN	69 kDa	0	11	0
1069	Pyrroline-5-carboxylate reductase 3 OS=Bos taurus GN=PYCRL PE=2 SV=1	P5CR3_BOVIN	32 kDa	4	10	0
1070	Vesicle-associated membrane protein-associated protein A OS=Bos taurus GN=VAPA PE=2 SV=1	VAPA_BOVIN	28 kDa	4	10	0
1071	Glutamine--tRNA ligase OS=Bos taurus GN=QARS PE=2 SV=1	SYQ_BOVIN	88 kDa	9	13	0
1072	Thiosulfate sulfurtransferase OS=Bos taurus GN=TST PE=1 SV=3	THTR_BOVIN	33 kDa	6	9	0
1073	Keratin, type I cytoskeletal 17 OS=Bos taurus GN=KRT17 PE=2 SV=1	K1C17_BOVIN	49 kDa	0	7	0
1074	Vitamin K-dependent protein S OS=Bos taurus GN=PROS1 PE=1 SV=1	PROS_BOVIN	75 kDa	4	14	0
1075	60S ribosomal protein L22 OS=Gallus gallus GN=RPL22 PE=2 SV=1	RL22_CHICK (+4)	15 kDa	4	7	0
1076	Exostosin-2 OS=Bos taurus GN=EXT2 PE=1 SV=1	EXT2_BOVIN	82 kDa	3	16	0
1077	Ras-related protein Rab-6A OS=Homo sapiens GN=RAB6A PE=1 SV=3	RAB6A_HUMAN (+3)	24 kDa	10	9	0
1078	Proteasome subunit beta type-6 OS=Bos taurus GN=PSMB6 PE=1 SV=1	PSB6_BOVIN	26 kDa	3	9	2
1079	Prosaposin OS=Mus musculus GN=Psap PE=1 SV=2	SAP_MOUSE	61 kDa	0	0	12
1080	Prostaglandin reductase 1 OS=Bos taurus GN=PTGR1 PE=2 SV=1	PTGR1_BOVIN	36 kDa	2	10	0
1081	60S ribosomal protein L27a OS=Bos taurus GN=RPL27A PE=2 SV=3	RL27A_BOVIN	17 kDa	7	6	0
1082	Lysosomal protective protein OS=Mus musculus GN=Ctsa PE=1 SV=1	PPGB_MOUSE	54 kDa	0	0	9
1083	Neuroserpin OS=Mus musculus GN=Serpini1 PE=1 SV=1	NEUS_MOUSE	46 kDa	0	7	11
1084	Gamma-glutamyl hydrolase OS=Mus musculus GN=Ggh PE=1 SV=2	GGH_MOUSE	35 kDa	0	0	11
1085	Protein FAM49B OS=Bos taurus GN=FAM49B PE=2 SV=1	FA49B_BOVIN (+2)	37 kDa	7	14	5
1086	Calcium-binding mitochondrial carrier protein Aralar2 OS=Homo sapiens GN=SLC25A13 PE=1 SV=2	CMC2_HUMAN	74 kDa	18	8	0
1087	Enoyl-CoA hydratase, mitochondrial OS=Bos taurus GN=ECHS1 PE=2 SV=1	ECHM_BOVIN	31 kDa	3	15	0
1088	Leukocyte elastase inhibitor OS=Sus scrofa GN=SERPINB1 PE=1 SV=1	ILEU_PIG	43 kDa	17	0	0
1089	Annexin A3 OS=Mus musculus GN=Anxa3 PE=1 SV=4	ANXA3_MOUSE	36 kDa	0	0	21
1090	Keratin, type II cuticular Hb5 OS=Homo sapiens GN=KRT85 PE=1 SV=1	KRT85_HUMAN	56 kDa	0	11	0
1091	DCC-interacting protein 13-alpha OS=Homo sapiens GN=APPL1 PE=1 SV=1	DP13A_HUMAN	80 kDa	7	9	0
1092	Eukaryotic translation initiation factor 3 subunit H OS=Homo sapiens GN=EIF3H PE=1 SV=1	EIF3H_HUMAN	40 kDa	9	6	3
1093	Peroxiredoxin-2 OS=Homo sapiens GN=PRDX2 PE=1 SV=5	PRDX2_HUMAN (+1)	22 kDa	6	2	2
1094	Cathepsin Z OS=Mus musculus GN=Ctsz PE=2 SV=1	CATZ_MOUSE	34 kDa	2	3	9
1095	Nitric oxide synthase, brain OS=Homo sapiens GN=NOS1 PE=1 SV=2	NOS1_HUMAN	161 kDa	13	0	0
1096	Fructose-bisphosphate aldolase C OS=Homo sapiens GN=ALDOC PE=1 SV=2	ALDOC_HUMAN (+1)	39 kDa	2	3	2
1097	GTPase KRas OS=Meleagris gallopavo GN=KRAS PE=2 SV=1	RASK_MELGA	21 kDa	8	8	3
1098	Calcium/calmodulin-dependent protein kinase type II subunit delta OS=Homo sapiens GN=CAMK2D PE=1 SV=3	KCC2D_HUMAN (+3)	56 kDa	9	11	0
1099	Signal recognition particle receptor subunit alpha OS=Bos taurus GN=SRPR PE=2 SV=1	SRPR_BOVIN (+1)	70 kDa	9	7	0
1100	60S ribosomal protein L11 OS=Bos taurus GN=RPL11 PE=2 SV=3	RL11_BOVIN (+5)	20 kDa	6	8	0
1101	Dystroglycan OS=Mus musculus GN=Dag1 PE=1 SV=4	DAG1_MOUSE	97 kDa	0	0	6
1102	2',3'-cyclic-nucleotide 3'-phosphodiesterase OS=Bos taurus GN=CNP PE=2 SV=2	CN37_BOVIN	45 kDa	2	11	0
1103	Electron transfer flavoprotein subunit alpha, mitochondrial OS=Bos taurus GN=ETFA PE=2 SV=1	ETFA_BOVIN	35 kDa	7	10	0
1104	Chromogranin-A (Fragment) OS=Sus scrofa GN=CHGA PE=1 SV=2	CMGA_PIG	49 kDa	14	0	0
1105	COP9 signalosome complex subunit 6 OS=Mus musculus GN=Cops6 PE=1 SV=1	CSN6_MOUSE (+1)	36 kDa	7	9	3
1106	40S ribosomal protein S19 OS=Bos taurus GN=RPS19 PE=2 SV=3	RS19_BOVIN (+2)	16 kDa	12	10	2
1107	10 kDa heat shock protein, mitochondrial OS=Rattus norvegicus GN=Hspe1 PE=1 SV=3	CH10_RAT	11 kDa	7	10	3
1108	Cytochrome c oxidase subunit 4 isoform 1, mitochondrial OS=Bos taurus GN=COX4I1 PE=1 SV=1	COX41_BOVIN	20 kDa	2	12	0
1109	D-dopachrome decarboxylase OS=Bos taurus GN=DDT PE=3 SV=1	DOPD_BOVIN	13 kDa	0	9	0
1110	Succinyl-CoA:3-ketoacid coenzyme A transferase 1, mitochondrial OS=Sus scrofa GN=OXCT1 PE=1 SV=2	SCOT1_PIG	56 kDa	6	12	0
1111	Glutaminyl-peptide cyclotransferase OS=Mus musculus GN=Qpct PE=1 SV=2	QPCT_MOUSE	41 kDa	2	0	8
1112	Epithelial discoidin domain-containing receptor 1 OS=Mus musculus GN=Ddr1 PE=2 SV=2	DDR1_MOUSE	101 kDa	7	7	9
1113	Alpha-soluble NSF attachment protein OS=Bos taurus GN=NAPA PE=1 SV=1	SNAA_BOVIN	33 kDa	10	10	5
1114	Metalloproteinase inhibitor 1 OS=Bos taurus GN=TIMP1 PE=1 SV=1	TIMP1_BOVIN	23 kDa	3	8	0
1115	Lactoperoxidase OS=Bos taurus GN=LPO PE=1 SV=1	PERL_BOVIN	81 kDa	0	17	0
1116	Cytoplasmic dynein 1 intermediate chain 2 OS=Homo sapiens GN=DYNC1I2 PE=1 SV=3	DC1I2_HUMAN (+1)	71 kDa	6	4	0
1117	Protein transport protein Sec61 subunit alpha isoform B OS=Oncorhynchus mykiss GN=sec61ab PE=2 SV=3	S61A2_ONCMY (+5)	52 kDa	6	5	2
1118	Sialic acid synthase OS=Homo sapiens GN=NANS PE=1 SV=2	SIAS_HUMAN	40 kDa	7	5	0
1119	6-phosphogluconate dehydrogenase, decarboxylating OS=Mus musculus GN=Pgd PE=1 SV=3	6PGD_MOUSE	53 kDa	4	2	10
1120	Putative phospholipase B-like 2 OS=Bos taurus GN=PLBD2 PE=2 SV=1	PLBL2_BOVIN	66 kDa	2	11	0
1121	MOB kinase activator 1B OS=Homo sapiens GN=MOB1B PE=1 SV=3	MOB1B_HUMAN (+1)	25 kDa	6	6	2
1122	Guanine nucleotide-binding protein subunit alpha-11 OS=Bos taurus GN=GNA11 PE=2 SV=2	GNA11_BOVIN	42 kDa	7	10	4
1123	Eukaryotic translation initiation factor 2 subunit 1 OS=Bos taurus GN=EIF2S1 PE=2 SV=2	IF2A_BOVIN (+2)	36 kDa	8	8	5
1124	Ras-related protein Rab-5A OS=Bos taurus GN=RAB5A PE=2 SV=1	RAB5A_BOVIN	24 kDa	5	6	2
1125	60S ribosomal protein L23a OS=Bos taurus GN=RPL23A PE=2 SV=1	RL23A_BOVIN (+3)	18 kDa	11	5	0
1126	Pyruvate carboxylase, mitochondrial OS=Bos taurus GN=PC PE=2 SV=2	PYC_BOVIN	130 kDa	11	10	0
1127	Actin-related protein 2/3 complex subunit 5 OS=Bos taurus GN=ARPC5 PE=1 SV=3	ARPC5_BOVIN (+1)	16 kDa	3	6	3
1128	Transcription factor BTF3 OS=Homo sapiens GN=BTF3 PE=1 SV=1	BTF3_HUMAN (+1)	22 kDa	6	7	0
1129	Peptidyl-prolyl cis-trans isomerase FKBP2 OS=Bos taurus GN=FKBP2 PE=2 SV=1	FKBP2_BOVIN (+2)	15 kDa	8	6	0
1130	Signal peptidase complex subunit 2 OS=Canis familiaris GN=SPCS2 PE=1 SV=1	SPCS2_CANFA (+1)	25 kDa	14	6	0
1131	Beta-2-microglobulin OS=Bos taurus GN=B2M PE=1 SV=2	B2MG_BOVIN	14 kDa	0	8	0
1132	Signal peptidase complex catalytic subunit SEC11A OS=Mus musculus GN=Sec11a PE=2 SV=1	SC11A_MOUSE	21 kDa	9	8	0
1133	Tetranectin OS=Bos taurus GN=CLEC3B PE=2 SV=1	TETN_BOVIN	22 kDa	0	7	0
1134	COP9 signalosome complex subunit 5 OS=Homo sapiens GN=COPS5 PE=1 SV=4	CSN5_HUMAN	38 kDa	7	10	3
1135	N-acetyllactosaminide beta-1,3-N-acetylglucosaminyltransferase OS=Bos taurus GN=B3GNT1 PE=2 SV=2	B3GN1_BOVIN	47 kDa	9	9	4
1136	Ubiquitin-conjugating enzyme E2 variant 1 OS=Bos taurus GN=UBE2V1 PE=2 SV=1	UB2V1_BOVIN (+1)	16 kDa	8	11	0
1137	L-lactate dehydrogenase A chain OS=Mus musculus GN=Ldha PE=1 SV=3	LDHA_MOUSE	36 kDa	0	0	11
1138	Cullin-1 OS=Homo sapiens GN=CUL1 PE=1 SV=2	CUL1_HUMAN (+2)	90 kDa	21	4	0
1139	Core histone macro-H2A.2 OS=Homo sapiens GN=H2AFY2 PE=1 SV=3	H2AW_HUMAN	40 kDa	0	15	0
1140	Prolow-density lipoprotein receptor-related protein 1 OS=Mus musculus GN=Lrp1 PE=1 SV=1	LRP1_MOUSE	505 kDa	0	22	5
1141	Glycine amidinotransferase, mitochondrial OS=Bos taurus GN=GATM PE=2 SV=1	GATM_BOVIN	48 kDa	0	17	0
1142	Alpha-S2-casein OS=Bos taurus GN=CSN1S2 PE=1 SV=2	CASA2_BOVIN	26 kDa	2	0	4
1143	H/ACA ribonucleoprotein complex subunit 4 OS=Homo sapiens GN=DKC1 PE=1 SV=3	DKC1_HUMAN	58 kDa	5	8	0
1144	Neuroplastin OS=Mus musculus GN=Nptn PE=1 SV=3	NPTN_MOUSE	44 kDa	5	4	3
1145	40S ribosomal protein S25 OS=Bos taurus GN=RPS25 PE=2 SV=1	RS25_BOVIN (+4)	14 kDa	7	7	2
1146	Peptidyl-prolyl cis-trans isomerase FKBP11 OS=Bos taurus GN=FKBP11 PE=2 SV=1	FKB11_BOVIN	22 kDa	4	5	0
1147	Serpin A3-3 OS=Bos taurus GN=SERPINA3-3 PE=1 SV=2	SPA33_BOVIN	46 kDa	0	8	2
1148	Keratin, type II cytoskeletal 5 OS=Bos taurus GN=KRT5 PE=1 SV=1	K2C5_BOVIN	63 kDa	0	8	0
1149	Proteasome activator complex subunit 3 OS=Gallus gallus GN=PSME3 PE=1 SV=1	PSME3_CHICK (+5)	29 kDa	8	6	2
1150	Tyrosine-protein kinase Lyn OS=Mus musculus GN=Lyn PE=1 SV=4	LYN_MOUSE	59 kDa	2	8	10
1151	Plasma protease C1 inhibitor OS=Homo sapiens GN=SERPING1 PE=1 SV=2	IC1_HUMAN	55 kDa	3	0	0
1152	Cadherin-1 OS=Bos taurus GN=CDH1 PE=2 SV=1	CADH1_BOVIN	98 kDa	2	12	0
1153	Coronin-1C OS=Homo sapiens GN=CORO1C PE=1 SV=1	COR1C_HUMAN	53 kDa	5	8	6
1154	Phosphoglucomutase-2 OS=Mus musculus GN=Pgm2 PE=1 SV=1	PGM2_MOUSE	69 kDa	4	7	3
1155	Protein RCC2 OS=Homo sapiens GN=RCC2 PE=1 SV=2	RCC2_HUMAN	56 kDa	9	8	0
1156	Protein lin-7 homolog C OS=Bos taurus GN=LIN7C PE=2 SV=1	LIN7C_BOVIN (+5)	22 kDa	8	10	0
1157	NADP-dependent malic enzyme (Fragment) OS=Sus scrofa GN=ME1 PE=2 SV=1	MAOX_PIG	62 kDa	9	9	0
1158	Actin-related protein 2/3 complex subunit 5-like protein OS=Homo sapiens GN=ARPC5L PE=1 SV=1	ARP5L_HUMAN (+1)	17 kDa	8	8	0
1159	Cadherin-6 OS=Bos taurus GN=CDH6 PE=2 SV=1	CADH6_BOVIN	88 kDa	3	13	2
1160	CMP-N-acetylneuraminate-beta-galactosamide-alpha-2,3-sialyltransferase 4 OS=Mus musculus GN=St3gal4 PE=2 SV=1	SIA4C_MOUSE	38 kDa	0	0	12
1161	Inositol monophosphatase 1 OS=Bos taurus GN=IMPA1 PE=1 SV=1	IMPA1_BOVIN	30 kDa	2	10	0
1162	von Willebrand factor A domain-containing protein 7 OS=Bos taurus GN=VWA7 PE=2 SV=1	VWA7_BOVIN	96 kDa	0	19	0
1163	Protein ERGIC-53 OS=Homo sapiens GN=LMAN1 PE=1 SV=2	LMAN1_HUMAN	58 kDa	8	9	0
1164	Beta-1,3-N-acetylglucosaminyltransferase lunatic fringe OS=Rattus norvegicus GN=Lfng PE=2 SV=1	LFNG_RAT	42 kDa	5	2	11
1165	Beta-mannosidase OS=Mus musculus GN=Manba PE=2 SV=1	MANBA_MOUSE	101 kDa	2	0	20
1166	3-ketoacyl-CoA thiolase, mitochondrial OS=Bos taurus GN=ACAA2 PE=2 SV=1	THIM_BOVIN	42 kDa	2	13	0
1167	Procollagen-lysine,2-oxoglutarate 5-dioxygenase 2 OS=Mus musculus GN=Plod2 PE=1 SV=2	PLOD2_MOUSE	84 kDa	0	0	22
1168	Glyceraldehyde-3-phosphate dehydrogenase OS=Homo sapiens GN=GAPDH PE=1 SV=3	G3P_HUMAN	36 kDa	3	3	2
1169	Tubulin beta chain OS=Schizophyllum commune GN=TUB-2 PE=3 SV=1	TBB_SCHCO	50 kDa	2	2	2
1170	Retinoic acid-induced protein 3 OS=Mus musculus GN=Gprc5a PE=1 SV=1	RAI3_MOUSE	40 kDa	0	0	4
1171	Platelet-activating factor acetylhydrolase IB subunit gamma OS=Bos taurus GN=PAFAH1B3 PE=1 SV=1	PA1B3_BOVIN	26 kDa	6	8	0
1172	Hsp90 co-chaperone Cdc37 OS=Bos taurus GN=CDC37 PE=2 SV=1	CDC37_BOVIN	45 kDa	4	7	0
1173	Synaptosomal-associated protein 23 OS=Mus musculus GN=Snap23 PE=1 SV=1	SNP23_MOUSE	23 kDa	6	3	2
1174	Extracellular sulfatase Sulf-2 OS=Homo sapiens GN=SULF2 PE=1 SV=1	SULF2_HUMAN	100 kDa	2	6	2
1175	Endoplasmin OS=Sus scrofa GN=HSP90B1 PE=2 SV=3	ENPL_PIG	92 kDa	6	0	0
1176	Sec1 family domain-containing protein 1 OS=Homo sapiens GN=SCFD1 PE=1 SV=4	SCFD1_HUMAN	72 kDa	6	10	0
1177	C-X-C motif chemokine 6 OS=Bos taurus GN=CXCL6 PE=1 SV=2	CXCL6_BOVIN	12 kDa	0	9	0
1178	Eukaryotic translation initiation factor 3 subunit M OS=Bos taurus GN=EIF3M PE=2 SV=2	EIF3M_BOVIN (+3)	42 kDa	6	6	2
1179	Annexin A6 OS=Bos taurus GN=ANXA6 PE=1 SV=2	ANXA6_BOVIN	76 kDa	9	8	0
1180	Collagen alpha-2(V) chain OS=Homo sapiens GN=COL5A2 PE=1 SV=3	CO5A2_HUMAN	145 kDa	0	16	0
1181	Calpastatin OS=Sus scrofa GN=CAST PE=1 SV=1	ICAL_PIG	77 kDa	9	0	0
1182	Interferon-induced GTP-binding protein Mx1 OS=Bos taurus GN=MX1 PE=2 SV=4	MX1_BOVIN	75 kDa	0	15	0
1183	Destrin OS=Bos taurus GN=DSTN PE=2 SV=3	DEST_BOVIN (+2)	19 kDa	4	3	0
1184	40S ribosomal protein S20 OS=Bos taurus GN=RPS20 PE=3 SV=1	RS20_BOVIN (+6)	13 kDa	6	6	3
1185	Neuroserpin OS=Homo sapiens GN=SERPINI1 PE=1 SV=1	NEUS_HUMAN	46 kDa	0	8	0
1186	Furin OS=Mus musculus GN=Furin PE=1 SV=2	FURIN_MOUSE	87 kDa	7	0	14
1187	Nucleoside diphosphate kinase A 2 OS=Bos taurus GN=NME1-2 PE=1 SV=3	NDKA2_BOVIN	17 kDa	3	10	0
1188	Fructose-bisphosphate aldolase C OS=Mus musculus GN=Aldoc PE=1 SV=4	ALDOC_MOUSE	39 kDa	3	6	11
1189	Receptor-type tyrosine-protein phosphatase F OS=Bos taurus GN=PTPRF PE=2 SV=1	PTPRF_BOVIN	211 kDa	14	7	0
1190	Erlin-2 OS=Rattus norvegicus GN=Erlin2 PE=1 SV=1	ERLN2_RAT	38 kDa	10	6	2
1191	U5 small nuclear ribonucleoprotein 200 kDa helicase OS=Homo sapiens GN=SNRNP200 PE=1 SV=2	U520_HUMAN (+2)	245 kDa	17	3	0
1192	Angiotensin-converting enzyme OS=Mus musculus GN=Ace PE=1 SV=3	ACE_MOUSE	151 kDa	9	0	11
1193	Alpha-1B-glycoprotein OS=Bos taurus GN=A1BG PE=1 SV=1	A1BG_BOVIN	54 kDa	0	14	0
1194	Elafin OS=Sus scrofa PE=2 SV=1	ELAF_PIG	18 kDa	13	0	0
1195	Melanotransferrin OS=Homo sapiens GN=MFI2 PE=1 SV=2	TRFM_HUMAN	80 kDa	9	8	0
1196	Alpha/beta hydrolase domain-containing protein 11 OS=Bos taurus GN=ABHD11 PE=2 SV=1	ABHDB_BOVIN	34 kDa	0	14	0
1197	Salivary acidic proline-rich phosphoprotein 1/2 OS=Homo sapiens GN=PRH1 PE=1 SV=2	PRPC_HUMAN	17 kDa	2	2	0
1198	Serpin A12 OS=Homo sapiens GN=SERPINA12 PE=1 SV=1	SPA12_HUMAN	47 kDa	6	0	3
1199	Poly(rC)-binding protein 2 OS=Mus musculus GN=Pcbp2 PE=1 SV=1	PCBP2_MOUSE	38 kDa	5	4	0
1200	Sialidase-1 OS=Sus scrofa GN=NEU1 PE=3 SV=1	NEUR1_PIG	45 kDa	7	3	0
1201	SUMO-activating enzyme subunit 2 OS=Homo sapiens GN=UBA2 PE=1 SV=2	SAE2_HUMAN	71 kDa	2	8	0
1202	Actin, cytoplasmic 1 OS=Oryzias latipes GN=actb PE=2 SV=2	ACTB_ORYLA	42 kDa	0	2	0
1203	Ras GTPase-activating protein-binding protein 1 OS=Bos taurus GN=G3BP PE=2 SV=1	G3BP1_BOVIN	52 kDa	2	10	0
1204	Testin OS=Bos taurus GN=TES PE=2 SV=1	TES_BOVIN	48 kDa	6	9	0
1205	Mannose-1-phosphate guanyltransferase beta OS=Mus musculus GN=Gmppb PE=2 SV=1	GMPPB_MOUSE	40 kDa	6	3	6
1206	Ribonuclease inhibitor OS=Sus scrofa GN=RNH1 PE=1 SV=1	RINI_PIG	49 kDa	11	2	0
1207	Basic leucine zipper and W2 domain-containing protein 2 OS=Homo sapiens GN=BZW2 PE=1 SV=1	BZW2_HUMAN (+1)	48 kDa	12	5	4
1208	Biglycan OS=Bos taurus GN=BGN PE=1 SV=3	PGS1_BOVIN (+3)	42 kDa	0	10	3
1209	Tripeptidyl-peptidase 1 OS=Bos taurus GN=TPP1 PE=2 SV=1	TPP1_BOVIN	61 kDa	4	6	0
1210	Heterogeneous nuclear ribonucleoprotein H3 OS=Homo sapiens GN=HNRNPH3 PE=1 SV=2	HNRH3_HUMAN	37 kDa	5	6	0
1211	1,2-dihydroxy-3-keto-5-methylthiopentene dioxygenase OS=Bos taurus GN=ADI1 PE=2 SV=2	MTND_BOVIN	21 kDa	2	8	2
1212	Serine hydroxymethyltransferase, mitochondrial OS=Bos taurus GN=SHMT2 PE=2 SV=1	GLYM_BOVIN	56 kDa	4	12	0
1213	Gastrin-releasing peptide OS=Bos taurus GN=GRP PE=1 SV=3	GRP_BOVIN	15 kDa	0	8	0
1214	Serpin B8 OS=Bos taurus GN=SERPINB8 PE=2 SV=1	SPB8_BOVIN	42 kDa	2	12	0
1215	Alpha-mannosidase 2 OS=Mus musculus GN=Man2a1 PE=1 SV=2	MA2A1_MOUSE	132 kDa	10	4	4
1216	Complement C1s subcomponent OS=Bos taurus GN=C1S PE=2 SV=2	C1S_BOVIN	77 kDa	0	15	0
1217	40S ribosomal protein S24 OS=Bos taurus GN=RPS24 PE=2 SV=2	RS24_BOVIN (+6)	15 kDa	6	7	0
1218	UDP-glucuronic acid decarboxylase 1 OS=Mus musculus GN=Uxs1 PE=2 SV=1	UXS1_MOUSE	48 kDa	9	0	4
1219	Peroxiredoxin-5, mitochondrial OS=Bos taurus GN=PRDX5 PE=2 SV=2	PRDX5_BOVIN	23 kDa	3	11	0
1220	Coatomer subunit zeta-1 OS=Bos taurus GN=COPZ1 PE=1 SV=2	COPZ1_BOVIN (+3)	20 kDa	6	8	0
1221	45 kDa calcium-binding protein OS=Mus musculus GN=Sdf4 PE=2 SV=1	CAB45_MOUSE	42 kDa	0	0	9
1222	Glutathione S-transferase P OS=Sus scrofa GN=GSTP1 PE=1 SV=2	GSTP1_PIG	23 kDa	8	0	0
1223	Glutathione S-transferase A4 OS=Mus musculus GN=Gsta4 PE=1 SV=3	GSTA4_MOUSE	26 kDa	2	2	9
1224	Cytochrome b-c1 complex subunit 2, mitochondrial OS=Bos taurus GN=UQCRC2 PE=1 SV=2	QCR2_BOVIN	48 kDa	7	14	0
1225	Protein S100-A10 OS=Bos taurus GN=S100A10 PE=1 SV=2	S10AA_BOVIN (+4)	11 kDa	3	7	0
1226	Peroxiredoxin-1 OS=Homo sapiens GN=PRDX1 PE=1 SV=1	PRDX1_HUMAN (+1)	22 kDa	0	2	2
1227	High-molecular weight cobalt-containing nitrile hydratase subunit alpha OS=Rhodococcus rhodochrous GN=nhhA PE=1 SV=3	NHA1_RHORH	23 kDa	3	3	0
1228	78 kDa glucose-regulated protein OS=Mus musculus GN=Hspa5 PE=1 SV=3	GRP78_MOUSE	72 kDa	2	0	3
1229	Platelet-activating factor acetylhydrolase IB subunit beta OS=Bos taurus GN=PAFAH1B2 PE=1 SV=1	PA1B2_BOVIN (+4)	26 kDa	4	3	0
1230	Phospholipid scramblase 2 OS=Bos taurus GN=PLSCR2 PE=2 SV=1	PLS2_BOVIN	33 kDa	3	5	0
1231	Cysteine-rich protein 2 OS=Bos taurus GN=CRIP2 PE=2 SV=1	CRIP2_BOVIN	23 kDa	2	5	0
1232	Laminin subunit gamma-2 OS=Homo sapiens GN=LAMC2 PE=1 SV=2	LAMC2_HUMAN	131 kDa	4	3	0
1233	Complement C3 OS=Cavia porcellus GN=C3 PE=1 SV=2	CO3_CAVPO	186 kDa	0	2	0
1234	Glutaredoxin-3 OS=Bos taurus GN=GLRX3 PE=2 SV=1	GLRX3_BOVIN	37 kDa	4	11	0
1235	Flavin reductase (NADPH) OS=Bos taurus GN=BLVRB PE=1 SV=2	BLVRB_BOVIN	22 kDa	0	6	0
1236	Isoleucine--tRNA ligase, cytoplasmic OS=Mus musculus GN=Iars PE=2 SV=2	SYIC_MOUSE	144 kDa	9	4	0
1237	Nicotinamide phosphoribosyltransferase OS=Mus musculus GN=Nampt PE=1 SV=1	NAMPT_MOUSE	55 kDa	5	7	5
1238	3'(2'),5'-bisphosphate nucleotidase 1 OS=Homo sapiens GN=BPNT1 PE=1 SV=1	BPNT1_HUMAN	33 kDa	7	6	2
1239	COP9 signalosome complex subunit 2 (Fragment) OS=Xenopus laevis GN=csn2 PE=2 SV=1	CSN2_XENLA	51 kDa	8	9	2
1240	Fibrocystin-L OS=Homo sapiens GN=PKHD1L1 PE=2 SV=2	PKHL1_HUMAN	466 kDa	17	0	0
1241	Stanniocalcin-2 OS=Mus musculus GN=Stc2 PE=1 SV=1	STC2_MOUSE	33 kDa	0	0	5
1242	Trifunctional enzyme subunit beta, mitochondrial OS=Bos taurus GN=HADHB PE=2 SV=1	ECHB_BOVIN	51 kDa	8	13	0
1243	Serine/threonine-protein kinase TAO3 OS=Homo sapiens GN=TAOK3 PE=1 SV=2	TAOK3_HUMAN (+1)	105 kDa	11	2	0
1244	Serine/threonine-protein phosphatase 2A catalytic subunit beta isoform OS=Bos taurus GN=PPP2CB PE=1 SV=1	PP2AB_BOVIN (+5)	36 kDa	6	9	4
1245	Dynamin-1-like protein OS=Bos taurus GN=DNM1L PE=2 SV=1	DNM1L_BOVIN (+1)	83 kDa	7	16	0
1246	Collagen alpha-1(III) chain OS=Homo sapiens GN=COL3A1 PE=1 SV=4	CO3A1_HUMAN	139 kDa	0	6	0
1247	Complement factor B OS=Mus musculus GN=Cfb PE=1 SV=2	CFAB_MOUSE	85 kDa	2	0	13
1248	BOLA class I histocompatibility antigen, alpha chain BL3-7 OS=Bos taurus PE=2 SV=1	HA1B_BOVIN	42 kDa	4	9	0
1249	Tropomyosin alpha-4 chain OS=Mus musculus GN=Tpm4 PE=2 SV=3	TPM4_MOUSE	28 kDa	0	0	13
1250	DNA topoisomerase 2-beta OS=Homo sapiens GN=TOP2B PE=1 SV=3	TOP2B_HUMAN	183 kDa	11	8	0
1251	Ubiquitin carboxyl-terminal hydrolase isozyme L1 OS=Bos taurus GN=UCHL1 PE=1 SV=2	UCHL1_BOVIN	28 kDa	0	8	3
1252	Pyrroline-5-carboxylate reductase 1, mitochondrial OS=Bos taurus GN=PYCR1 PE=2 SV=1	P5CR1_BOVIN	33 kDa	3	14	0
1253	Rab GDP dissociation inhibitor alpha OS=Bos taurus GN=GDI1 PE=1 SV=1	GDIA_BOVIN	51 kDa	6	10	0
1254	CD166 antigen OS=Bos taurus GN=ALCAM PE=2 SV=1	CD166_BOVIN	65 kDa	4	15	3
1255	ATP synthase subunit d, mitochondrial OS=Bos taurus GN=ATP5H PE=1 SV=2	ATP5H_BOVIN	19 kDa	5	12	0
1256	60S acidic ribosomal protein P2 OS=Bos taurus GN=RPLP2 PE=3 SV=1	RLA2_BOVIN	12 kDa	4	11	0
1257	Lysozyme C, tracheal isozyme OS=Bos taurus PE=2 SV=1	LYSCT_BOVIN	16 kDa	0	11	0
1258	Cytochrome b-c1 complex subunit 1, mitochondrial OS=Bos taurus GN=UQCRC1 PE=1 SV=2	QCR1_BOVIN	53 kDa	7	15	0
1259	Ig gamma-1 chain C region OS=Homo sapiens GN=IGHG1 PE=1 SV=1	IGHG1_HUMAN	36 kDa	2	4	2
1260	Heat shock 70 kDa protein 4 OS=Homo sapiens GN=HSPA4 PE=1 SV=4	HSP74_HUMAN	94 kDa	3	4	3
1261	60S ribosomal protein L3 OS=Bos taurus GN=RPL3 PE=2 SV=2	RL3_BOVIN	46 kDa	2	4	0
1262	Annexin A2 OS=Canis familiaris GN=ANXA2 PE=1 SV=1	ANXA2_CANFA	39 kDa	4	0	4
1263	Interleukin-1 receptor accessory protein OS=Homo sapiens GN=IL1RAP PE=1 SV=2	IL1AP_HUMAN	65 kDa	7	5	0
1264	Guanine nucleotide-binding protein G(k) subunit alpha OS=Homo sapiens GN=GNAI3 PE=1 SV=3	GNAI3_HUMAN	41 kDa	7	4	2
1265	Protein disulfide-isomerase A6 OS=Mesocricetus auratus GN=PDIA6 PE=1 SV=1	PDIA6_MESAU	48 kDa	4	5	0
1266	1-phosphatidylinositol 4,5-bisphosphate phosphodiesterase beta-3 OS=Homo sapiens GN=PLCB3 PE=1 SV=2	PLCB3_HUMAN	139 kDa	10	5	0
1267	Chloride intracellular channel protein 5 OS=Mus musculus GN=Clic5 PE=1 SV=1	CLIC5_MOUSE	28 kDa	8	0	8
1268	Thrombospondin-1 OS=Mus musculus GN=Thbs1 PE=1 SV=1	TSP1_MOUSE	130 kDa	0	0	11
1269	EH domain-containing protein 1 OS=Bos taurus GN=EHD1 PE=1 SV=1	EHD1_BOVIN	61 kDa	0	7	0
1270	Myoferlin OS=Mus musculus GN=Myof PE=1 SV=2	MYOF_MOUSE	233 kDa	11	0	4
1271	Paraspeckle component 1 OS=Bos taurus GN=PSPC1 PE=2 SV=1	PSPC1_BOVIN	58 kDa	10	9	0
1272	Fibromodulin OS=Bos taurus GN=FMOD PE=1 SV=2	FMOD_BOVIN	43 kDa	2	7	0
1273	Clathrin light chain A OS=Mus musculus GN=Clta PE=1 SV=2	CLCA_MOUSE	26 kDa	8	4	0
1274	Glycerol-3-phosphate dehydrogenase 1-like protein OS=Homo sapiens GN=GPD1L PE=1 SV=1	GPD1L_HUMAN (+1)	38 kDa	9	0	3
1275	Extracellular serine/threonine protein kinase FAM20C OS=Homo sapiens GN=FAM20C PE=1 SV=2	DMP4_HUMAN	66 kDa	8	0	3
1276	PDZ domain-containing protein GIPC1 OS=Homo sapiens GN=GIPC1 PE=1 SV=2	GIPC1_HUMAN	36 kDa	11	3	2
1277	Titin OS=Mus musculus GN=Ttn PE=1 SV=1	TITIN_MOUSE	3906 kDa	0	2	0
1278	LDLR chaperone MESD OS=Bos taurus GN=MESDC2 PE=2 SV=1	MESD_BOVIN	26 kDa	3	8	0
1279	Putative helicase MOV-10 OS=Bos taurus GN=MOV10 PE=2 SV=1	MOV10_BOVIN	114 kDa	6	15	0
1280	GDP-mannose 4,6 dehydratase OS=Cricetulus griseus GN=GMDS PE=2 SV=1	GMDS_CRIGR	42 kDa	11	0	3
1281	Cytochrome c oxidase subunit 2 OS=Bos indicus GN=MT-CO2 PE=3 SV=1	COX2_BOSIN (+2)	26 kDa	4	6	2
1282	Polypeptide N-acetylgalactosaminyltransferase 12 OS=Homo sapiens GN=GALNT12 PE=1 SV=3	GLT12_HUMAN	67 kDa	4	7	0
1283	Fascin OS=Mus musculus GN=Fscn1 PE=1 SV=4	FSCN1_MOUSE (+1)	55 kDa	0	5	8
1284	Leukemia inhibitory factor OS=Bos taurus GN=LIF PE=2 SV=1	LIF_BOVIN	22 kDa	0	9	0
1285	Charged multivesicular body protein 2b OS=Homo sapiens GN=CHMP2B PE=1 SV=1	CHM2B_HUMAN (+2)	24 kDa	5	5	6
1286	Ras-related protein Rab-27B OS=Bos taurus GN=RAB27B PE=2 SV=3	RB27B_BOVIN	25 kDa	7	8	0
1287	Gephyrin OS=Homo sapiens GN=GPHN PE=1 SV=1	GEPH_HUMAN (+1)	80 kDa	0	17	0
1288	Anterior gradient protein 2 homolog OS=Homo sapiens GN=AGR2 PE=1 SV=1	AGR2_HUMAN	20 kDa	4	6	0
1289	Serine/threonine-protein phosphatase 2A activator OS=Homo sapiens GN=PPP2R4 PE=1 SV=3	PTPA_HUMAN	41 kDa	3	8	3
1290	Deoxyribonuclease-2-alpha OS=Bos taurus GN=DNASE2 PE=2 SV=2	DNS2A_BOVIN	40 kDa	2	11	0
1291	Alpha-crystallin B chain OS=Bos taurus GN=CRYAB PE=1 SV=2	CRYAB_BOVIN	20 kDa	5	10	0
1292	Ribonuclease T2 OS=Sus scrofa GN=RNASET2 PE=1 SV=1	RNT2_PIG	23 kDa	7	0	0
1293	Translocon-associated protein subunit delta OS=Bos taurus GN=SSR4 PE=2 SV=1	SSRD_BOVIN	19 kDa	6	7	0
1294	NADH dehydrogenase [ubiquinone] iron-sulfur protein 3, mitochondrial OS=Bos taurus GN=NDUFS3 PE=1 SV=1	NDUS3_BOVIN	30 kDa	7	12	0
1295	Glycerol-3-phosphate dehydrogenase, mitochondrial OS=Bos taurus GN=GPD2 PE=2 SV=1	GPDM_BOVIN	81 kDa	14	3	0
1296	Cadherin-2 (Fragment) OS=Bos taurus GN=CDH2 PE=2 SV=1	CADH2_BOVIN	97 kDa	0	13	0
1297	Proteasome subunit beta type-7 OS=Rattus norvegicus GN=Psmb7 PE=1 SV=1	PSB7_RAT	30 kDa	4	10	3
1298	SH3 domain-binding glutamic acid-rich-like protein OS=Homo sapiens GN=SH3BGRL PE=1 SV=1	SH3L1_HUMAN (+2)	13 kDa	8	7	4
1299	60S ribosomal protein L30 OS=Bos taurus GN=RPL30 PE=3 SV=3	RL30_BOVIN (+6)	13 kDa	6	6	2
1300	Pyridoxal kinase OS=Mus musculus GN=Pdxk PE=1 SV=1	PDXK_MOUSE	35 kDa	2	0	12
1301	Cation-independent mannose-6-phosphate receptor OS=Bos taurus GN=IGF2R PE=1 SV=2	MPRI_BOVIN	275 kDa	0	21	2
1302	Protocadherin Fat 1 OS=Homo sapiens GN=FAT1 PE=1 SV=2	FAT1_HUMAN	506 kDa	0	18	4
1303	Keratin, type II cytoskeletal 6A OS=Homo sapiens GN=KRT6A PE=1 SV=3	K2C6A_HUMAN	60 kDa	2	2	2
1304	IgGFc-binding protein OS=Homo sapiens GN=FCGBP PE=1 SV=3	FCGBP_HUMAN	572 kDa	4	5	4
1305	Histone H1.0 OS=Bos taurus GN=H1F0 PE=2 SV=3	H10_BOVIN (+3)	21 kDa	4	4	2
1306	Gamma-glutamylcyclotransferase OS=Homo sapiens GN=GGCT PE=1 SV=1	GGCT_HUMAN	21 kDa	6	2	4
1307	F-actin-capping protein subunit alpha-2 OS=Loxodonta africana GN=CAPZA2 PE=3 SV=3	CAZA2_LOXAF	33 kDa	5	4	4
1308	Lamin-B2 OS=Mus musculus GN=Lmnb2 PE=1 SV=2	LMNB2_MOUSE	67 kDa	2	10	0
1309	Collagen alpha-1(XVII) chain OS=Bos taurus GN=COL17A1 PE=2 SV=1	COHA1_BOVIN	149 kDa	8	0	0
1310	Eukaryotic translation initiation factor 3 subunit G OS=Homo sapiens GN=EIF3G PE=1 SV=2	EIF3G_HUMAN	36 kDa	8	7	0
1311	Agrin OS=Homo sapiens GN=AGRN PE=1 SV=5	AGRIN_HUMAN	217 kDa	2	9	0
1312	Ras-related protein Rab-5B OS=Homo sapiens GN=RAB5B PE=1 SV=1	RAB5B_HUMAN (+2)	24 kDa	6	5	0
1313	Transmembrane protein 132A OS=Homo sapiens GN=TMEM132A PE=2 SV=1	T132A_HUMAN	110 kDa	10	4	0
1314	Interferon-induced transmembrane protein 3 OS=Mus musculus GN=Ifitm3 PE=1 SV=1	IFM3_MOUSE	15 kDa	0	0	4
1315	Protein-glutamine gamma-glutamyltransferase 2 OS=Bos taurus GN=TGM2 PE=1 SV=1	TGM2_BOVIN	77 kDa	0	12	0
1316	Gamma-glutamyltranspeptidase 1 OS=Mus musculus GN=Ggt1 PE=1 SV=1	GGT1_MOUSE	62 kDa	0	0	11
1317	SPARC-related modular calcium-binding protein 1 OS=Mus musculus GN=Smoc1 PE=2 SV=2	SMOC1_MOUSE	51 kDa	11	0	0
1318	DnaJ homolog subfamily A member 2 OS=Homo sapiens GN=DNAJA2 PE=1 SV=1	DNJA2_HUMAN (+1)	46 kDa	8	6	0
1319	Probable ATP-dependent RNA helicase DDX6 (Fragment) OS=Cavia porcellus GN=DDX6 PE=2 SV=1	DDX6_CAVPO	53 kDa	8	5	2
1320	Splicing factor U2AF 65 kDa subunit OS=Homo sapiens GN=U2AF2 PE=1 SV=4	U2AF2_HUMAN (+1)	54 kDa	6	5	0
1321	S-formylglutathione hydrolase OS=Sus scrofa GN=ESD PE=2 SV=1	ESTD_PIG	31 kDa	9	3	0
1322	U1 small nuclear ribonucleoprotein A OS=Sus scrofa GN=SNRPA PE=2 SV=1	SNRPA_PIG	31 kDa	9	6	0
1323	Methionine adenosyltransferase 2 subunit beta OS=Bos taurus GN=MAT2B PE=2 SV=1	MAT2B_BOVIN	38 kDa	7	9	2
1324	Cystathionine gamma-lyase OS=Sus scrofa GN=CTH PE=2 SV=1	CGL_PIG	44 kDa	11	3	0
1325	Beta-1,4-galactosyltransferase 1 OS=Bos taurus GN=B4GALT1 PE=1 SV=3	B4GT1_BOVIN	45 kDa	0	6	0
1326	V-type proton ATPase subunit S1 OS=Mus musculus GN=Atp6ap1 PE=1 SV=1	VAS1_MOUSE	51 kDa	0	2	4
1327	116 kDa U5 small nuclear ribonucleoprotein component OS=Bos taurus GN=EFTUD2 PE=2 SV=1	U5S1_BOVIN (+3)	109 kDa	12	6	0
1328	DnaJ homolog subfamily C member 8 OS=Mus musculus GN=Dnajc8 PE=2 SV=2	DNJC8_MOUSE (+1)	30 kDa	3	11	0
1329	SH3 domain-binding protein 4 OS=Homo sapiens GN=SH3BP4 PE=1 SV=1	SH3B4_HUMAN	107 kDa	11	2	0
1330	60S ribosomal protein L23 OS=Bos taurus GN=RPL23 PE=2 SV=2	RL23_BOVIN (+5)	15 kDa	9	8	0
1331	Calsyntenin-1 OS=Homo sapiens GN=CLSTN1 PE=1 SV=1	CSTN1_HUMAN	110 kDa	3	8	5
1332	Cytochrome b5 OS=Sus scrofa GN=CYB5A PE=1 SV=3	CYB5_PIG	15 kDa	5	4	0
1333	GTP-binding protein Rheb OS=Bos taurus GN=RHEB PE=2 SV=1	RHEB_BOVIN (+1)	20 kDa	8	6	2
1334	Alpha-1,6-mannosylglycoprotein 6-beta-N-acetylglucosaminyltransferase A OS=Homo sapiens GN=MGAT5 PE=1 SV=1	MGT5A_HUMAN	85 kDa	10	0	4
1335	Thioredoxin domain-containing protein 12 OS=Bos taurus GN=TXNDC12 PE=2 SV=1	TXD12_BOVIN	19 kDa	5	8	0
1336	Importin-7 OS=Homo sapiens GN=IPO7 PE=1 SV=1	IPO7_HUMAN (+1)	120 kDa	10	8	0
1337	Fructose-1,6-bisphosphatase 1 OS=Bos taurus GN=FBP1 PE=2 SV=3	F16P1_BOVIN	37 kDa	2	14	0
1338	NADH-ubiquinone oxidoreductase 75 kDa subunit, mitochondrial OS=Bos taurus GN=NDUFS1 PE=1 SV=1	NDUS1_BOVIN	79 kDa	9	11	0
1339	Protein S100-A12 OS=Bos taurus GN=S100A12 PE=1 SV=3	S10AC_BOVIN	11 kDa	0	11	0
1340	Propionyl-CoA carboxylase beta chain, mitochondrial OS=Sus scrofa GN=PCCB PE=2 SV=1	PCCB_PIG	59 kDa	12	10	0
1341	Sortilin-related receptor OS=Mus musculus GN=Sorl1 PE=1 SV=3	SORL_MOUSE	247 kDa	0	4	21
1342	RNA-binding protein EWS OS=Mus musculus GN=Ewsr1 PE=1 SV=2	EWS_MOUSE	68 kDa	3	4	0
1343	Serpin B7 OS=Homo sapiens GN=SERPINB7 PE=1 SV=1	SPB7_HUMAN	43 kDa	3	2	3
1344	Annexin A5 OS=Macaca fascicularis GN=ANXA5 PE=2 SV=3	ANXA5_MACFA	36 kDa	2	3	0
1345	Putative adenosylhomocysteinase 2 OS=Homo sapiens GN=AHCYL1 PE=1 SV=2	SAHH2_HUMAN (+1)	59 kDa	2	4	0
1346	Myosin-14 OS=Mus musculus GN=Myh14 PE=1 SV=1	MYH14_MOUSE	229 kDa	4	6	0
1347	Eukaryotic translation initiation factor 5B OS=Homo sapiens GN=EIF5B PE=1 SV=4	IF2P_HUMAN	139 kDa	3	6	0
1348	Sorting nexin-18 OS=Mus musculus GN=Snx18 PE=1 SV=1	SNX18_MOUSE	68 kDa	5	3	0
1349	Sorting nexin-2 OS=Homo sapiens GN=SNX2 PE=1 SV=2	SNX2_HUMAN (+3)	58 kDa	5	7	0
1350	Tight junction protein ZO-1 OS=Canis familiaris GN=TJP1 PE=1 SV=1	ZO1_CANFA	198 kDa	0	12	0
1351	Coronin-1B OS=Oryctolagus cuniculus GN=CORO1B PE=1 SV=1	COR1B_RABIT	54 kDa	8	3	0
1352	Phospholipid scramblase 1 OS=Mus musculus GN=Plscr1 PE=2 SV=1	PLS1_MOUSE	36 kDa	0	0	6
1353	GTP-binding protein SAR1a OS=Bos taurus GN=SAR1A PE=2 SV=1	SAR1A_BOVIN (+1)	22 kDa	10	3	0
1354	Heat shock 70 kDa protein 1B OS=Sus scrofa GN=HSPA1B PE=2 SV=1	HS71B_PIG	70 kDa	5	0	0
1355	Cold shock domain-containing protein E1 OS=Homo sapiens GN=CSDE1 PE=1 SV=2	CSDE1_HUMAN	89 kDa	9	5	0
1356	G-protein coupled receptor family C group 5 member B OS=Homo sapiens GN=GPRC5B PE=2 SV=2	GPC5B_HUMAN	45 kDa	3	0	0
1357	Proliferating cell nuclear antigen OS=Bos taurus GN=PCNA PE=2 SV=1	PCNA_BOVIN	29 kDa	9	4	2
1358	Heparan sulfate glucosamine 3-O-sulfotransferase 1 OS=Mus musculus GN=Hs3st1 PE=1 SV=1	HS3S1_MOUSE	36 kDa	0	5	4
1359	Mitogen-activated protein kinase 3 OS=Mus musculus GN=Mapk3 PE=1 SV=5	MK03_MOUSE (+1)	43 kDa	7	4	3
1360	Lipolysis-stimulated lipoprotein receptor OS=Mus musculus GN=Lsr PE=1 SV=1	LSR_MOUSE	66 kDa	0	0	6
1361	Carbonic anhydrase 4 OS=Bos taurus GN=CA4 PE=2 SV=1	CAH4_BOVIN	35 kDa	0	2	0
1362	26S proteasome non-ATPase regulatory subunit 5 OS=Bos taurus GN=PSMD5 PE=2 SV=1	PSMD5_BOVIN	56 kDa	6	9	0
1363	Copine-3 OS=Mus musculus GN=Cpne3 PE=2 SV=2	CPNE3_MOUSE	60 kDa	7	6	0
1364	Chromobox protein homolog 3 OS=Homo sapiens GN=CBX3 PE=1 SV=4	CBX3_HUMAN (+2)	21 kDa	5	6	0
1365	Transformer-2 protein homolog beta OS=Bos taurus GN=TRA2B PE=2 SV=1	TRA2B_BOVIN (+3)	34 kDa	6	6	0
1366	Matrilin-2 OS=Homo sapiens GN=MATN2 PE=1 SV=4	MATN2_HUMAN	107 kDa	7	0	0
1367	Transforming growth factor beta-1 OS=Sus scrofa GN=TGFB1 PE=1 SV=1	TGFB1_PIG	44 kDa	6	4	0
1368	Tubulin polymerization-promoting protein family member 3 OS=Bos taurus GN=TPPP3 PE=1 SV=1	TPPP3_BOVIN	19 kDa	6	8	3
1369	40S ribosomal protein S23 OS=Bos taurus GN=RPS23 PE=2 SV=1	RS23_BOVIN (+6)	16 kDa	7	5	0
1370	Phosphoserine aminotransferase OS=Mus musculus GN=Psat1 PE=1 SV=1	SERC_MOUSE	40 kDa	4	4	3
1371	Dolichyl-diphosphooligosaccharide--protein glycosyltransferase subunit STT3A OS=Bos taurus GN=STT3A PE=2 SV=1	STT3A_BOVIN	81 kDa	9	3	0
1372	Phosphoglycerate kinase 1 OS=Mus musculus GN=Pgk1 PE=1 SV=4	PGK1_MOUSE	45 kDa	0	0	8
1373	Prefoldin subunit 3 OS=Bos taurus GN=VBP1 PE=2 SV=1	PFD3_BOVIN	22 kDa	6	6	2
1374	DnaJ homolog subfamily B member 11 OS=Canis familiaris GN=DNAJB11 PE=1 SV=2	DJB11_CANFA (+2)	40 kDa	11	5	5
1375	Multidrug resistance protein 1 OS=Homo sapiens GN=ABCB1 PE=1 SV=3	MDR1_HUMAN	141 kDa	0	15	0
1376	Arginase-1 OS=Mus musculus GN=Arg1 PE=1 SV=1	ARGI1_MOUSE	35 kDa	0	0	9
1377	Heme oxygenase 1 OS=Bos taurus GN=HMOX1 PE=1 SV=1	HMOX1_BOVIN	33 kDa	0	12	0
1378	Pigment epithelium-derived factor OS=Mus musculus GN=Serpinf1 PE=1 SV=2	PEDF_MOUSE	46 kDa	0	0	14
1379	Thioredoxin reductase 1, cytoplasmic OS=Bos taurus GN=TXNRD1 PE=2 SV=3	TRXR1_BOVIN	55 kDa	0	12	0
1380	Prosaposin OS=Bos taurus GN=PSAP PE=1 SV=3	SAP_BOVIN	58 kDa	0	6	0
1381	26S proteasome non-ATPase regulatory subunit 4 OS=Bos taurus GN=PSMD4 PE=2 SV=1	PSMD4_BOVIN	41 kDa	3	7	0
1382	Glyceraldehyde-3-phosphate dehydrogenase 3 OS=Saccharomyces cerevisiae (strain ATCC 204508 / S288c) GN=TDH3 PE=1 SV=3	G3P3_YEAST	36 kDa	0	0	4
1383	Fibulin-1 OS=Homo sapiens GN=FBLN1 PE=1 SV=4	FBLN1_HUMAN	77 kDa	6	2	0
1384	Choline transporter-like protein 2 OS=Sus scrofa GN=SLC44A2 PE=3 SV=1	CTL2_PIG	80 kDa	11	0	2
1385	Serine/arginine-rich splicing factor 6 OS=Homo sapiens GN=SRSF6 PE=1 SV=2	SRSF6_HUMAN	40 kDa	6	4	0
1386	Xaa-Pro aminopeptidase 1 OS=Mus musculus GN=Xpnpep1 PE=2 SV=1	XPP1_MOUSE (+1)	70 kDa	10	4	0
1387	Lysosomal protective protein OS=Bos taurus GN=CTSA PE=2 SV=1	PPGB_BOVIN	54 kDa	2	9	0
1388	Leucine-rich repeat-containing protein 16A OS=Homo sapiens GN=LRRC16A PE=1 SV=1	LR16A_HUMAN	152 kDa	5	8	0
1389	Stanniocalcin-1 OS=Mus musculus GN=Stc1 PE=2 SV=1	STC1_MOUSE (+1)	27 kDa	0	2	6
1390	Heat shock-related 70 kDa protein 2 OS=Mus musculus GN=Hspa2 PE=1 SV=2	HSP72_MOUSE (+1)	70 kDa	0	9	4
1391	Fatty acid synthase OS=Mus musculus GN=Fasn PE=1 SV=2	FAS_MOUSE	272 kDa	3	2	13
1392	Nucleosome assembly protein 1-like 1 OS=Bos taurus GN=NAP1L1 PE=2 SV=1	NP1L1_BOVIN (+2)	45 kDa	7	4	0
1393	Early endosome antigen 1 OS=Homo sapiens GN=EEA1 PE=1 SV=2	EEA1_HUMAN	162 kDa	9	7	0
1394	B-cell receptor-associated protein 31 OS=Pongo abelii GN=BCAP31 PE=2 SV=3	BAP31_PONAB	28 kDa	8	0	0
1395	Adenosylhomocysteinase OS=Bos taurus GN=AHCY PE=2 SV=3	SAHH_BOVIN	48 kDa	0	6	0
1396	Platelet-activating factor acetylhydrolase OS=Bos taurus GN=PLA2G7 PE=2 SV=1	PAFA_BOVIN	50 kDa	4	8	0
1397	Transferrin receptor protein 1 OS=Sus scrofa GN=TFRC PE=2 SV=1	TFR1_PIG	86 kDa	10	0	0
1398	Nuclear ubiquitous casein and cyclin-dependent kinase substrate 1 OS=Bos taurus GN=NUCKS1 PE=2 SV=1	NUCKS_BOVIN	27 kDa	8	5	0
1399	Rho-related GTP-binding protein RhoG OS=Cricetus cricetus GN=RHOG PE=2 SV=1	RHOG_CRICR (+2)	21 kDa	5	6	3
1400	V-type proton ATPase subunit C 1 OS=Xenopus laevis GN=atp6v1c1 PE=2 SV=1	VATC1_XENLA (+1)	44 kDa	7	7	4
1401	Palmitoyl-protein thioesterase 1 OS=Mus musculus GN=Ppt1 PE=2 SV=2	PPT1_MOUSE	34 kDa	0	0	6
1402	Cathepsin S OS=Bos taurus GN=CTSS PE=1 SV=2	CATS_BOVIN	37 kDa	3	5	0
1403	Adenylosuccinate lyase OS=Bos taurus GN=ADSL PE=2 SV=1	PUR8_BOVIN	55 kDa	3	12	3
1404	Alpha-1,6-mannosyl-glycoprotein 2-beta-N-acetylglucosaminyltransferase OS=Sus scrofa GN=MGAT2 PE=3 SV=1	MGAT2_PIG	52 kDa	10	3	0
1405	Sorting nexin-12 OS=Homo sapiens GN=SNX12 PE=1 SV=3	SNX12_HUMAN	20 kDa	6	6	0
1406	Heat shock protein 75 kDa, mitochondrial OS=Bos taurus GN=TRAP1 PE=2 SV=1	TRAP1_BOVIN	79 kDa	8	8	0
1407	Vacuolar protein-sorting-associated protein 36 OS=Homo sapiens GN=VPS36 PE=1 SV=1	VPS36_HUMAN	44 kDa	10	3	4
1408	Lysyl oxidase homolog 2 OS=Pongo abelii GN=LOXL2 PE=2 SV=1	LOXL2_PONAB	87 kDa	13	0	0
1409	Structural maintenance of chromosomes protein 1A OS=Bos taurus GN=SMC1A PE=1 SV=1	SMC1A_BOVIN (+2)	143 kDa	9	8	0
1410	Receptor-type tyrosine-protein phosphatase S OS=Mus musculus GN=Ptprs PE=1 SV=1	PTPRS_MOUSE	212 kDa	7	0	10
1411	Sorting nexin-3 OS=Bos taurus GN=SNX3 PE=2 SV=3	SNX3_BOVIN (+3)	19 kDa	7	10	0
1412	Peptidyl-prolyl cis-trans isomerase FKBP1A OS=Bos taurus GN=FKBP1A PE=1 SV=2	FKB1A_BOVIN	12 kDa	0	6	0
1413	Alpha-N-acetylgalactosaminidase OS=Mus musculus GN=Naga PE=2 SV=2	NAGAB_MOUSE	47 kDa	2	0	7
1414	Protein S100-A16 OS=Bos taurus GN=S100A16 PE=3 SV=1	S10AG_BOVIN	12 kDa	5	6	0
1415	FACT complex subunit SPT16 OS=Homo sapiens GN=SUPT16H PE=1 SV=1	SP16H_HUMAN	120 kDa	4	13	0
1416	Glutathione reductase, mitochondrial OS=Mus musculus GN=Gsr PE=1 SV=3	GSHR_MOUSE	54 kDa	5	4	9
1417	Ubiquitin-conjugating enzyme E2 K OS=Bos taurus GN=UBE2K PE=1 SV=3	UBE2K_BOVIN (+2)	22 kDa	5	11	3
1418	Interleukin-6 OS=Bos taurus GN=IL6 PE=2 SV=1	IL6_BOVIN	24 kDa	0	8	0
1419	NAD(P) transhydrogenase, mitochondrial OS=Bos taurus GN=NNT PE=1 SV=3	NNTM_BOVIN	114 kDa	9	10	0
1420	Antileukoproteinase (Fragment) OS=Sus scrofa GN=SLPI PE=1 SV=2	SLPI_PIG	14 kDa	8	0	0
1421	Alpha-enolase OS=Homo sapiens GN=ENO1 PE=1 SV=2	ENOA_HUMAN	47 kDa	4	0	0
1422	Heat shock 70 kDa protein cognate 1 OS=Drosophila melanogaster GN=Hsc70-1 PE=1 SV=1	HSP7A_DROME	71 kDa	0	2	0
1423	T-complex protein 1 subunit alpha OS=Cricetulus griseus GN=TCP1 PE=2 SV=1	TCPA_CRIGR	60 kDa	3	0	3
1424	Alpha-parvin OS=Homo sapiens GN=PARVA PE=1 SV=1	PARVA_HUMAN (+2)	42 kDa	6	7	2
1425	Major prion protein OS=Mus musculus GN=Prnp PE=1 SV=2	PRIO_MOUSE (+1)	28 kDa	0	0	6
1426	Surfeit locus protein 4 OS=Bos taurus GN=SURF4 PE=2 SV=1	SURF4_BOVIN (+3)	30 kDa	2	0	0
1427	Pre-mRNA-processing factor 40 homolog A OS=Mus musculus GN=Prpf40a PE=1 SV=1	PR40A_MOUSE	108 kDa	2	6	0
1428	Cingulin OS=Canis familiaris GN=CGN PE=2 SV=1	CING_CANFA	136 kDa	4	7	0
1429	Fermitin family homolog 2 OS=Homo sapiens GN=FERMT2 PE=1 SV=1	FERM2_HUMAN	78 kDa	4	10	0
1430	Atlastin-3 OS=Homo sapiens GN=ATL3 PE=1 SV=1	ATLA3_HUMAN	61 kDa	7	3	0
1431	60S ribosomal protein L24 OS=Bos taurus GN=RPL24 PE=2 SV=2	RL24_BOVIN (+5)	18 kDa	7	6	0
1432	Alpha-internexin OS=Bos taurus GN=INA PE=2 SV=1	AINX_BOVIN (+1)	55 kDa	0	10	0
1433	Developmentally-regulated GTP-binding protein 1 OS=Bos taurus GN=DRG1 PE=2 SV=1	DRG1_BOVIN (+2)	41 kDa	8	8	2
1434	Kinesin-like protein KIF23 OS=Homo sapiens GN=KIF23 PE=1 SV=3	KIF23_HUMAN	110 kDa	9	0	0
1435	Clusterin OS=Canis familiaris GN=CLU PE=2 SV=1	CLUS_CANFA	52 kDa	4	0	0
1436	Lysosomal alpha-glucosidase OS=Mus musculus GN=Gaa PE=1 SV=2	LYAG_MOUSE	106 kDa	0	0	10
1437	Caspase-3 OS=Sus scrofa GN=CASP3 PE=1 SV=1	CASP3_PIG	31 kDa	8	2	0
1438	Complement C3 OS=Rattus norvegicus GN=C3 PE=1 SV=3	CO3_RAT	186 kDa	0	2	4
1439	Sarcoplasmic/endoplasmic reticulum calcium ATPase 2 OS=Sus scrofa GN=ATP2A2 PE=1 SV=1	AT2A2_PIG	115 kDa	15	4	0
1440	Trafficking protein particle complex subunit 3 OS=Mus musculus GN=Trappc3 PE=1 SV=1	TPPC3_MOUSE (+1)	20 kDa	4	5	3
1441	Nicotinate phosphoribosyltransferase OS=Bos taurus GN=NAPRT PE=2 SV=2	PNCB_BOVIN	58 kDa	6	10	0
1442	Cadherin-related family member 3 OS=Mus musculus GN=Cdhr3 PE=2 SV=2	CDHR3_MOUSE	92 kDa	0	0	14
1443	Calreticulin OS=Bos taurus GN=CALR PE=1 SV=2	CALR_BOVIN	48 kDa	0	7	0
1444	Angiopoietin-related protein 2 OS=Homo sapiens GN=ANGPTL2 PE=2 SV=1	ANGL2_HUMAN	57 kDa	10	3	0
1445	28 kDa heat- and acid-stable phosphoprotein OS=Homo sapiens GN=PDAP1 PE=1 SV=1	HAP28_HUMAN	21 kDa	6	11	0
1446	Non-specific lipid-transfer protein OS=Bos taurus GN=SCP2 PE=1 SV=2	NLTP_BOVIN	59 kDa	3	13	3
1447	Mitochondrial dicarboxylate carrier OS=Homo sapiens GN=SLC25A10 PE=1 SV=2	DIC_HUMAN	31 kDa	5	8	0
1448	ATP-dependent (S)-NAD(P)H-hydrate dehydratase OS=Bos taurus GN=CARKD PE=3 SV=1	NNRD_BOVIN	35 kDa	4	12	0
1449	Macrophage migration inhibitory factor OS=Sus scrofa GN=MIF PE=1 SV=3	MIF_PIG	12 kDa	3	2	0
1450	Sulfide:quinone oxidoreductase, mitochondrial OS=Homo sapiens GN=SQRDL PE=1 SV=1	SQRD_HUMAN	50 kDa	6	8	0
1451	Procollagen-lysine,2-oxoglutarate 5-dioxygenase 3 OS=Mus musculus GN=Plod3 PE=1 SV=1	PLOD3_MOUSE	85 kDa	3	2	12
1452	Haloacid dehalogenase-like hydrolase domain-containing protein 2 OS=Bos taurus GN=HDHD2 PE=2 SV=1	HDHD2_BOVIN	29 kDa	2	14	3
1453	Haloacid dehalogenase-like hydrolase domain-containing protein 3 OS=Bos taurus GN=HDHD3 PE=2 SV=1	HDHD3_BOVIN	28 kDa	0	14	0
1454	Transcobalamin-2 OS=Mus musculus GN=Tcn2 PE=2 SV=1	TCO2_MOUSE	48 kDa	0	0	14
1455	Oligoribonuclease, mitochondrial OS=Bos taurus GN=REXO2 PE=2 SV=1	ORN_BOVIN	27 kDa	4	8	0
1456	Aldehyde oxidase 1 OS=Bos taurus GN=AOX1 PE=1 SV=2	AOXA_BOVIN	148 kDa	0	14	0
1457	Uteroferrin-associated basic protein 2 OS=Sus scrofa PE=2 SV=1	UFAP2_PIG	49 kDa	15	0	0
1458	Lysozyme C, milk isozyme OS=Bos taurus PE=2 SV=1	LYSM_BOVIN	17 kDa	0	4	0
1459	Lipopolysaccharide-responsive and beige-like anchor protein OS=Mus musculus GN=Lrba PE=1 SV=1	LRBA_MOUSE	317 kDa	4	4	0
1460	Semaphorin-3F OS=Mus musculus GN=Sema3f PE=2 SV=2	SEM3F_MOUSE	89 kDa	0	0	5
1461	Syntaxin-binding protein 2 OS=Homo sapiens GN=STXBP2 PE=1 SV=2	STXB2_HUMAN	66 kDa	5	2	0
1462	Kinectin OS=Homo sapiens GN=KTN1 PE=1 SV=1	KTN1_HUMAN	156 kDa	3	6	0
1463	Heterogeneous nuclear ribonucleoprotein U-like protein 2 OS=Mus musculus GN=Hnrnpul2 PE=1 SV=2	HNRL2_MOUSE	85 kDa	4	4	0
1464	CD2-associated protein OS=Homo sapiens GN=CD2AP PE=1 SV=1	CD2AP_HUMAN	71 kDa	7	3	0
1465	Glutamate--cysteine ligase regulatory subunit OS=Bos taurus GN=GCLM PE=2 SV=1	GSH0_BOVIN	31 kDa	0	9	0
1466	High affinity copper uptake protein 1 OS=Homo sapiens GN=SLC31A1 PE=1 SV=1	COPT1_HUMAN (+4)	21 kDa	2	2	2
1467	Golgi-associated plant pathogenesis-related protein 1 OS=Homo sapiens GN=GLIPR2 PE=1 SV=3	GAPR1_HUMAN	17 kDa	5	3	0
1468	Large proline-rich protein BAG6 OS=Sus scrofa GN=BAG6 PE=2 SV=1	BAG6_PIG	119 kDa	2	8	0
1469	Inositol polyphosphate 1-phosphatase OS=Bos taurus GN=INPP1 PE=1 SV=2	INPP_BOVIN	44 kDa	3	9	0
1470	Envelope glycoprotein OS=AKV murine leukemia virus GN=env PE=1 SV=1	ENV_MLVAV	74 kDa	0	0	9
1471	Cytosolic acyl coenzyme A thioester hydrolase OS=Mus musculus GN=Acot7 PE=1 SV=2	BACH_MOUSE	43 kDa	5	4	6
1472	Ras-related protein Rab-13 OS=Homo sapiens GN=RAB13 PE=1 SV=1	RAB13_HUMAN	23 kDa	8	3	0
1473	Macrophage metalloelastase OS=Homo sapiens GN=MMP12 PE=1 SV=1	MMP12_HUMAN	54 kDa	4	0	0
1474	Vacuolar protein sorting-associated protein 37B OS=Mus musculus GN=Vps37b PE=2 SV=1	VP37B_MOUSE	31 kDa	3	0	8
1475	Pre-mRNA-processing-splicing factor 8 OS=Homo sapiens GN=PRPF8 PE=1 SV=2	PRP8_HUMAN (+1)	274 kDa	9	9	0
1476	Keratin, type I cytoskeletal 19 OS=Rattus norvegicus GN=Krt19 PE=1 SV=2	K1C19_RAT	45 kDa	4	0	0
1477	Integrin alpha-V OS=Bos taurus GN=ITGAV PE=1 SV=3	ITAV_BOVIN	116 kDa	6	12	2
1478	Ornithine aminotransferase, mitochondrial OS=Bos taurus GN=OAT PE=2 SV=1	OAT_BOVIN	48 kDa	3	10	2
1479	Ras-related protein R-Ras OS=Homo sapiens GN=RRAS PE=1 SV=1	RRAS_HUMAN	23 kDa	6	3	0
1480	Proteasome subunit beta type-10 OS=Bos taurus GN=PSMB10 PE=1 SV=1	PSB10_BOVIN	29 kDa	3	5	0
1481	Suppressor of G2 allele of SKP1 homolog OS=Bos taurus GN=SUGT1 PE=2 SV=1	SUGT1_BOVIN	38 kDa	2	10	0
1482	Midkine OS=Homo sapiens GN=MDK PE=1 SV=1	MK_HUMAN	16 kDa	6	2	0
1483	V-type proton ATPase subunit D OS=Homo sapiens GN=ATP6V1D PE=1 SV=1	VATD_HUMAN (+2)	28 kDa	5	8	0
1484	Latent-transforming growth factor beta-binding protein 2 OS=Bos taurus GN=LTBP2 PE=2 SV=2	LTBP2_BOVIN	198 kDa	0	16	0
1485	Semaphorin-7A OS=Homo sapiens GN=SEMA7A PE=1 SV=1	SEM7A_HUMAN	75 kDa	2	7	0
1486	Cdc42-interacting protein 4 OS=Mus musculus GN=Trip10 PE=1 SV=2	CIP4_MOUSE	68 kDa	3	2	10
1487	Transaldolase OS=Mus musculus GN=Taldo1 PE=1 SV=2	TALDO_MOUSE	37 kDa	2	2	12
1488	Protein S100-A6 OS=Sus scrofa GN=S100A6 PE=3 SV=1	S10A6_PIG	10 kDa	7	0	2
1489	Mannosyl-oligosaccharide 1,2-alpha-mannosidase IA OS=Mus musculus GN=Man1a1 PE=1 SV=1	MA1A1_MOUSE	73 kDa	2	2	14
1490	Acylamino-acid-releasing enzyme OS=Bos taurus GN=APEH PE=1 SV=2	ACPH_BOVIN	81 kDa	5	8	2
1491	Matrilysin OS=Mus musculus GN=Mmp7 PE=2 SV=1	MMP7_MOUSE	30 kDa	0	0	12
1492	Succinate dehydrogenase [ubiquinone] iron-sulfur subunit, mitochondrial OS=Sus scrofa GN=SDHB PE=1 SV=1	SDHB_PIG	32 kDa	6	8	0
1493	Prefoldin subunit 2 OS=Bos taurus GN=PFDN2 PE=2 SV=1	PFD2_BOVIN	17 kDa	5	9	0
1494	Transmembrane emp24 domain-containing protein 2 (Fragment) OS=Cricetulus griseus GN=TMED2 PE=1 SV=1	TMED2_CRIGR (+3)	22 kDa	5	4	0
1495	Single-stranded DNA-binding protein, mitochondrial OS=Bos taurus GN=SSBP1 PE=2 SV=1	SSBP_BOVIN	17 kDa	4	7	0
1496	NADH dehydrogenase [ubiquinone] flavoprotein 1, mitochondrial OS=Bos taurus GN=NDUFV1 PE=1 SV=2	NDUV1_BOVIN	51 kDa	6	7	0
1497	Complement factor D OS=Bos taurus GN=CFD PE=2 SV=1	CFAD_BOVIN	28 kDa	0	9	0
1498	Arachidonate 15-lipoxygenase OS=Mus musculus GN=Alox15 PE=1 SV=4	LOX15_MOUSE	75 kDa	0	0	13
1499	Transcription elongation factor A protein 1 OS=Bos taurus GN=TCEA1 PE=2 SV=1	TCEA1_BOVIN	34 kDa	7	8	0
1500	Tubulin-specific chaperone A OS=Bos taurus GN=TBCA PE=1 SV=3	TBCA_BOVIN	13 kDa	7	8	0
1501	Isochorismatase domain-containing protein 1 OS=Bos taurus GN=ISOC1 PE=2 SV=1	ISOC1_BOVIN	32 kDa	9	8	2
1502	Ribose-5-phosphate isomerase (Fragment) OS=Bos taurus GN=RPIA PE=2 SV=2	RPIA_BOVIN	29 kDa	0	13	0
1503	Mitochondrial 2-oxoglutarate/malate carrier protein OS=Bos taurus GN=SLC25A11 PE=1 SV=3	M2OM_BOVIN	34 kDa	7	10	0
1504	Peroxiredoxin-6 OS=Macaca fascicularis GN=PRDX6 PE=2 SV=3	PRDX6_MACFA	25 kDa	0	5	0
1505	Glucosylceramidase OS=Sus scrofa GN=GBA PE=3 SV=1	GLCM_PIG	60 kDa	14	0	0
1506	Matrix metalloproteinase-19 OS=Homo sapiens GN=MMP19 PE=1 SV=1	MMP19_HUMAN	57 kDa	6	0	0
1507	Hyaluronidase-2 OS=Bos taurus GN=HYAL2 PE=2 SV=1	HYAL2_BOVIN	54 kDa	0	13	0
1508	78 kDa glucose-regulated protein homolog OS=Plasmodium falciparum (isolate NF54) PE=3 SV=1	GRP78_PLAFO	73 kDa	0	2	0
1509	Zymogen granule protein 16 homolog B OS=Homo sapiens GN=ZG16B PE=1 SV=3	ZG16B_HUMAN	23 kDa	2	0	2
1510	Hemoglobin subunit beta OS=Homo sapiens GN=HBB PE=1 SV=2	HBB_HUMAN (+3)	16 kDa	3	2	0
1511	Thioredoxin OS=Homo sapiens GN=TXN PE=1 SV=3	THIO_HUMAN	12 kDa	0	2	3
1512	Osteopontin OS=Mus musculus GN=Spp1 PE=1 SV=1	OSTP_MOUSE	32 kDa	0	0	7
1513	AP-3 complex subunit beta-1 OS=Bos taurus GN=AP3B1 PE=2 SV=1	AP3B1_BOVIN	120 kDa	3	6	0
1514	Ras GTPase-activating-like protein IQGAP2 OS=Mus musculus GN=Iqgap2 PE=1 SV=2	IQGA2_MOUSE	181 kDa	4	3	0
1515	Lamin-B1 OS=Homo sapiens GN=LMNB1 PE=1 SV=2	LMNB1_HUMAN	66 kDa	5	4	0
1516	Glyceraldehyde-3-phosphate dehydrogenase OS=Homarus americanus PE=1 SV=2	G3P_HOMAM	36 kDa	0	2	0
1517	Valine--tRNA ligase OS=Homo sapiens GN=VARS PE=1 SV=4	SYVC_HUMAN	140 kDa	6	6	0
1518	DnaJ homolog subfamily B member 1 OS=Bos taurus GN=DNAJB1 PE=2 SV=3	DNJB1_BOVIN	38 kDa	6	5	0
1519	Leukocyte surface antigen CD47 OS=Sus scrofa GN=CD47 PE=1 SV=1	CD47_PIG	33 kDa	6	0	0
1520	Renin receptor OS=Mus musculus GN=Atp6ap2 PE=2 SV=2	RENR_MOUSE	39 kDa	4	0	6
1521	Hepatoma-derived growth factor-related protein 3 OS=Homo sapiens GN=HDGFRP3 PE=1 SV=1	HDGR3_HUMAN	23 kDa	2	6	0
1522	Inosine-5'-monophosphate dehydrogenase 2 OS=Homo sapiens GN=IMPDH2 PE=1 SV=2	IMDH2_HUMAN	56 kDa	8	5	0
1523	Histone H2A type 1-C OS=Homo sapiens GN=HIST1H2AC PE=1 SV=3	H2A1C_HUMAN (+2)	14 kDa	3	3	0
1524	Serine/threonine-protein kinase OSR1 OS=Sus scrofa GN=OXSR1 PE=2 SV=1	OXSR1_PIG	58 kDa	10	5	0
1525	Protein phosphatase 1 regulatory subunit 7 OS=Bos taurus GN=PPP1R7 PE=1 SV=1	PP1R7_BOVIN	41 kDa	5	8	3
1526	Phosphomannomutase 2 OS=Bos taurus GN=PMM2 PE=2 SV=1	PMM2_BOVIN	28 kDa	4	7	2
1527	UDP-glucuronosyltransferase 1-6 OS=Mus musculus GN=Ugt1a6 PE=1 SV=1	UD16_MOUSE	60 kDa	4	2	0
1528	Protein FAM3D OS=Mus musculus GN=Fam3d PE=2 SV=2	FAM3D_MOUSE	25 kDa	0	0	4
1529	Serine--tRNA ligase, cytoplasmic OS=Bos taurus GN=SARS PE=2 SV=3	SYSC_BOVIN	59 kDa	6	7	0
1530	ATP-binding cassette sub-family E member 1 OS=Homo sapiens GN=ABCE1 PE=1 SV=1	ABCE1_HUMAN (+1)	67 kDa	11	3	0
1531	Major antigen OS=Onchocerca volvulus GN=OVT1 PE=2 SV=2	ANT1_ONCVO	237 kDa	2	0	0
1532	Inactive tyrosine-protein kinase 7 OS=Mus musculus GN=Ptk7 PE=1 SV=1	PTK7_MOUSE	118 kDa	2	4	6
1533	Carboxypeptidase M OS=Mus musculus GN=Cpm PE=2 SV=2	CBPM_MOUSE	51 kDa	0	0	11
1534	Reticulocalbin-1 OS=Mus musculus GN=Rcn1 PE=1 SV=1	RCN1_MOUSE	38 kDa	7	4	0
1535	Glia maturation factor beta OS=Bos taurus GN=GMFB PE=1 SV=2	GMFB_BOVIN (+2)	17 kDa	8	8	2
1536	Mannose-6-phosphate isomerase OS=Bos taurus GN=MPI PE=2 SV=3	MPI_BOVIN	46 kDa	3	6	2
1537	PDZ domain-containing protein GIPC2 OS=Bos taurus GN=GIPC2 PE=2 SV=1	GIPC2_BOVIN	35 kDa	4	8	0
1538	Glutaminyl-peptide cyclotransferase OS=Bos taurus GN=QPCT PE=1 SV=1	QPCT_BOVIN	41 kDa	4	3	0
1539	Importin subunit alpha-4 OS=Homo sapiens GN=KPNA3 PE=1 SV=2	IMA4_HUMAN (+1)	58 kDa	9	5	3
1540	Integrin alpha-2 (Fragment) OS=Bos taurus GN=ITGA2 PE=2 SV=1	ITA2_BOVIN	129 kDa	5	10	0
1541	Peptidyl-prolyl cis-trans isomerase-like 1 OS=Bos taurus GN=PPIL1 PE=2 SV=1	PPIL1_BOVIN (+2)	18 kDa	4	4	0
1542	Ribonuclease 4 OS=Sus scrofa GN=RNASE4 PE=1 SV=3	RNAS4_PIG	17 kDa	6	3	0
1543	Peroxiredoxin-6 OS=Sus scrofa GN=PRDX6 PE=2 SV=3	PRDX6_PIG	25 kDa	9	0	0
1544	Macrophage-capping protein OS=Rattus norvegicus GN=Capg PE=1 SV=1	CAPG_RAT	39 kDa	0	0	7
1545	Dolichol-phosphate mannosyltransferase subunit 1 OS=Sus scrofa GN=DPM1 PE=3 SV=1	DPM1_PIG	29 kDa	8	7	0
1546	COP9 signalosome complex subunit 3 OS=Homo sapiens GN=COPS3 PE=1 SV=3	CSN3_HUMAN (+4)	48 kDa	7	5	6
1547	Neural cell adhesion molecule 1 OS=Mus musculus GN=Ncam1 PE=1 SV=3	NCAM1_MOUSE	119 kDa	0	4	10
1548	Hydroxyacylglutathione hydrolase, mitochondrial OS=Bos taurus GN=HAGH PE=2 SV=3	GLO2_BOVIN	34 kDa	2	9	0
1549	Medium-chain specific acyl-CoA dehydrogenase, mitochondrial OS=Sus scrofa GN=ACADM PE=1 SV=3	ACADM_PIG	46 kDa	14	3	0
1550	Translin-associated protein X OS=Homo sapiens GN=TSNAX PE=1 SV=1	TSNAX_HUMAN (+1)	33 kDa	4	12	0
1551	Pro-cathepsin H OS=Bos taurus GN=CTSH PE=2 SV=1	CATH_BOVIN	37 kDa	0	11	0
1552	Mitochondrial-processing peptidase subunit alpha OS=Bos taurus GN=PMPCA PE=2 SV=1	MPPA_BOVIN	58 kDa	7	12	0
1553	Mitochondrial peptide methionine sulfoxide reductase OS=Bos taurus GN=MSRA PE=1 SV=2	MSRA_BOVIN	26 kDa	0	9	0
1554	Aldehyde dehydrogenase family 3 member B1 OS=Mus musculus GN=Aldh3b1 PE=2 SV=1	AL3B1_MOUSE	52 kDa	0	0	17
1555	Acyl-CoA-binding protein OS=Bos taurus GN=DBI PE=1 SV=2	ACBP_BOVIN	10 kDa	0	10	0
1556	Tubulin alpha-4A chain OS=Bos taurus GN=TUBA4A PE=1 SV=2	TBA4A_BOVIN (+4)	50 kDa	3	3	2
1557	Basic salivary proline-rich protein 2 OS=Homo sapiens GN=PRB2 PE=1 SV=3	PRB2_HUMAN	41 kDa	0	0	4
1558	Caprin-1 OS=Bos taurus GN=CAPRIN1 PE=2 SV=1	CAPR1_BOVIN	78 kDa	4	6	0
1559	Matrilin-4 OS=Homo sapiens GN=MATN4 PE=1 SV=3	MATN4_HUMAN	68 kDa	0	3	0
1560	Annexin A4 OS=Sus scrofa GN=ANXA4 PE=1 SV=2	ANXA4_PIG	36 kDa	5	0	0
1561	Lysosome-associated membrane glycoprotein 1 OS=Bos taurus GN=LAMP1 PE=1 SV=2	LAMP1_BOVIN	44 kDa	2	5	0
1562	Nucleophosmin OS=Mus musculus GN=Npm1 PE=1 SV=1	NPM_MOUSE (+1)	33 kDa	5	2	0
1563	LIM domain and actin-binding protein 1 OS=Sus scrofa GN=LIMA1 PE=2 SV=1	LIMA1_PIG	84 kDa	8	8	0
1564	Ena/VASP-like protein OS=Homo sapiens GN=EVL PE=1 SV=2	EVL_HUMAN (+2)	45 kDa	0	0	5
1565	Splicing factor 3B subunit 1 OS=Homo sapiens GN=SF3B1 PE=1 SV=3	SF3B1_HUMAN (+1)	146 kDa	9	2	0
1566	WW domain-binding protein 2 OS=Homo sapiens GN=WBP2 PE=1 SV=1	WBP2_HUMAN (+1)	28 kDa	0	4	0
1567	Follistatin-related protein 1 OS=Bos taurus GN=FSTL1 PE=2 SV=1	FSTL1_BOVIN	35 kDa	3	6	0
1568	Eukaryotic peptide chain release factor GTP-binding subunit ERF3A OS=Mus musculus GN=Gspt1 PE=1 SV=2	ERF3A_MOUSE	69 kDa	7	2	0
1569	Serine/arginine-rich splicing factor 2 OS=Bos taurus GN=SRSF2 PE=2 SV=3	SRSF2_BOVIN (+6)	25 kDa	4	5	0
1570	CCR4-NOT transcription complex subunit 1 OS=Homo sapiens GN=CNOT1 PE=1 SV=2	CNOT1_HUMAN (+1)	267 kDa	4	8	0
1571	Non-muscle caldesmon OS=Rattus norvegicus GN=Cald1 PE=1 SV=1	CALD1_RAT	61 kDa	0	7	4
1572	DNA topoisomerase 1 OS=Homo sapiens GN=TOP1 PE=1 SV=2	TOP1_HUMAN	91 kDa	7	4	0
1573	Mitotic checkpoint protein BUB3 OS=Bos taurus GN=BUB3 PE=2 SV=1	BUB3_BOVIN (+3)	37 kDa	7	5	4
1574	Crk-like protein OS=Mus musculus GN=Crkl PE=1 SV=2	CRKL_MOUSE	34 kDa	4	5	0
1575	Pentraxin-related protein PTX3 OS=Bos taurus GN=PTX3 PE=2 SV=1	PTX3_BOVIN	42 kDa	0	9	0
1576	Eukaryotic translation initiation factor 4 gamma 2 OS=Bos taurus GN=EIF4G2 PE=2 SV=2	IF4G2_BOVIN (+3)	102 kDa	5	5	0
1577	ADP-ribosylation factor-like protein 3 OS=Bos taurus GN=ARL3 PE=2 SV=1	ARL3_BOVIN (+2)	21 kDa	5	3	2
1578	Rab GDP dissociation inhibitor beta OS=Canis familiaris GN=GDI2 PE=2 SV=1	GDIB_CANFA	50 kDa	2	0	6
1579	Vesicle-associated membrane protein-associated protein B OS=Sus scrofa GN=VAPB PE=3 SV=1	VAPB_PIG	27 kDa	8	0	0
1580	60S ribosomal protein L10a (Fragment) OS=Sus scrofa GN=RPL10A PE=2 SV=3	RL10A_PIG	19 kDa	3	3	0
1581	Partitioning defective 6 homolog beta OS=Homo sapiens GN=PARD6B PE=1 SV=1	PAR6B_HUMAN	41 kDa	8	2	0
1582	Carbonyl reductase [NADPH] 1 OS=Mus musculus GN=Cbr1 PE=1 SV=3	CBR1_MOUSE	31 kDa	2	0	9
1583	60S ribosomal protein L31 OS=Bos taurus GN=RPL31 PE=2 SV=1	RL31_BOVIN (+5)	14 kDa	5	7	0
1584	NADH dehydrogenase [ubiquinone] flavoprotein 2, mitochondrial OS=Bos taurus GN=NDUFV2 PE=1 SV=3	NDUV2_BOVIN	27 kDa	4	10	0
1585	Serine/threonine-protein kinase 25 OS=Bos taurus GN=STK25 PE=2 SV=1	STK25_BOVIN	48 kDa	9	2	0
1586	Receptor-type tyrosine-protein phosphatase kappa OS=Homo sapiens GN=PTPRK PE=1 SV=2	PTPRK_HUMAN	162 kDa	5	6	4
1587	Cold-inducible RNA-binding protein OS=Homo sapiens GN=CIRBP PE=1 SV=1	CIRBP_HUMAN (+1)	19 kDa	7	3	0
1588	BRO1 domain-containing protein BROX OS=Mus musculus GN=Brox PE=2 SV=1	BROX_MOUSE	46 kDa	4	3	7
1589	Laminin subunit beta-2 OS=Mus musculus GN=Lamb2 PE=2 SV=2	LAMB2_MOUSE	197 kDa	2	5	11
1590	Omega-amidase NIT2 OS=Bos taurus GN=NIT2 PE=2 SV=1	NIT2_BOVIN	31 kDa	5	8	2
1591	Serpin B6 OS=Mus musculus GN=Serpinb6 PE=1 SV=1	SPB6_MOUSE	43 kDa	2	0	11
1592	40S ribosomal protein S15 OS=Gallus gallus GN=RPS15 PE=2 SV=2	RS15_CHICK (+6)	17 kDa	7	0	0
1593	Transgelin-2 OS=Mus musculus GN=Tagln2 PE=1 SV=4	TAGL2_MOUSE	22 kDa	0	0	7
1594	Voltage-dependent anion-selective channel protein 3 OS=Bos taurus GN=VDAC3 PE=2 SV=1	VDAC3_BOVIN (+3)	31 kDa	4	7	4
1595	DCN1-like protein 1 OS=Homo sapiens GN=DCUN1D1 PE=1 SV=1	DCNL1_HUMAN	30 kDa	4	10	0
1596	Epidermal growth factor receptor kinase substrate 8-like protein 1 OS=Mus musculus GN=Eps8l1 PE=1 SV=1	ES8L1_MOUSE	80 kDa	0	0	16
1597	Peroxiredoxin-2 (Fragment) OS=Sus scrofa GN=PRDX2 PE=2 SV=1	PRDX2_PIG	14 kDa	7	0	0
1598	Serine palmitoyltransferase 1 OS=Bos taurus GN=SPTLC1 PE=2 SV=1	SPTC1_BOVIN	53 kDa	7	7	0
1599	Tubulin--tyrosine ligase-like protein 12 OS=Homo sapiens GN=TTLL12 PE=1 SV=2	TTL12_HUMAN	74 kDa	5	2	0
1600	Nucleolin OS=Rattus norvegicus GN=Ncl PE=1 SV=3	NUCL_RAT	77 kDa	0	3	2
1601	Splicing factor 3A subunit 3 OS=Homo sapiens GN=SF3A3 PE=1 SV=1	SF3A3_HUMAN	59 kDa	4	2	0
1602	Insulin-like growth factor-binding protein 5 OS=Rattus norvegicus GN=Igfbp5 PE=1 SV=1	IBP5_RAT	30 kDa	0	0	3
1603	Vacuolar protein sorting-associated protein 29 OS=Danio rerio GN=vps29 PE=2 SV=1	VPS29_DANRE (+3)	20 kDa	6	0	0
1604	Extended synaptotagmin-1 OS=Homo sapiens GN=ESYT1 PE=1 SV=1	ESYT1_HUMAN (+1)	123 kDa	5	6	0
1605	Calcium-regulated heat stable protein 1 OS=Mus musculus GN=Carhsp1 PE=1 SV=1	CHSP1_MOUSE (+1)	16 kDa	5	4	0
1606	Acetyl-CoA acetyltransferase, cytosolic OS=Homo sapiens GN=ACAT2 PE=1 SV=2	THIC_HUMAN	41 kDa	2	4	2
1607	Ras-related protein Rap-2a OS=Sus scrofa GN=RAP2A PE=2 SV=1	RAP2A_PIG (+3)	21 kDa	8	3	0
1608	Reticulon-3 OS=Bos taurus GN=RTN3 PE=2 SV=1	RTN3_BOVIN (+2)	27 kDa	4	5	0
1609	Cullin-4B OS=Mus musculus GN=Cul4b PE=1 SV=1	CUL4B_MOUSE	111 kDa	6	5	0
1610	Ribose-phosphate pyrophosphokinase 2 OS=Homo sapiens GN=PRPS2 PE=1 SV=2	PRPS2_HUMAN (+3)	35 kDa	7	4	0
1611	Peptidyl-prolyl cis-trans isomerase B OS=Mus musculus GN=Ppib PE=1 SV=2	PPIB_MOUSE	24 kDa	2	0	6
1612	Transmembrane 9 superfamily member 2 OS=Mus musculus GN=Tm9sf2 PE=2 SV=1	TM9S2_MOUSE	75 kDa	4	4	0
1613	60S ribosomal protein L34 OS=Homo sapiens GN=RPL34 PE=1 SV=3	RL34_HUMAN (+3)	13 kDa	5	8	0
1614	Membrane-bound transcription factor site-1 protease OS=Cricetulus griseus GN=MBTPS1 PE=1 SV=2	MBTP1_CRIGR (+2)	118 kDa	8	0	7
1615	Vacuolar-sorting protein SNF8 OS=Homo sapiens GN=SNF8 PE=1 SV=1	SNF8_HUMAN (+2)	29 kDa	5	5	4
1616	CD44 antigen OS=Bos taurus GN=CD44 PE=2 SV=1	CD44_BOVIN	40 kDa	0	8	0
1617	Alpha-1,3-mannosyl-glycoprotein 2-beta-N-acetylglucosaminyltransferase OS=Mus musculus GN=Mgat1 PE=2 SV=1	MGAT1_MOUSE	52 kDa	4	4	4
1618	Collagen alpha-1(VI) chain OS=Mus musculus GN=Col6a1 PE=2 SV=1	CO6A1_MOUSE	108 kDa	0	10	0
1619	Translational activator GCN1 OS=Homo sapiens GN=GCN1L1 PE=1 SV=6	GCN1L_HUMAN	293 kDa	6	4	0
1620	Microsomal glutathione S-transferase 1 OS=Sus scrofa GN=MGST1 PE=2 SV=3	MGST1_PIG	18 kDa	5	2	0
1621	Major vault protein OS=Homo sapiens GN=MVP PE=1 SV=4	MVP_HUMAN	99 kDa	11	0	2
1622	Regulation of nuclear pre-mRNA domain-containing protein 1B OS=Mus musculus GN=Rprd1b PE=1 SV=2	RPR1B_MOUSE	37 kDa	6	9	0
1623	Endothelial differentiation-related factor 1 OS=Bos taurus GN=EDF1 PE=2 SV=1	EDF1_BOVIN (+3)	16 kDa	7	4	0
1624	CMP-N-acetylneuraminate-beta-galactosamide-alpha-2,3-sialyltransferase 1 OS=Sus scrofa GN=ST3GAL1 PE=1 SV=1	SIA4A_PIG	40 kDa	11	0	0
1625	Brain-specific serine protease 4 OS=Mus musculus GN=Prss22 PE=2 SV=1	BSSP4_MOUSE	33 kDa	0	0	7
1626	Glutathione S-transferase theta-1 OS=Bos taurus GN=GSTT1 PE=2 SV=3	GSTT1_BOVIN	27 kDa	0	10	0
1627	Profilin-2 OS=Bos taurus GN=PFN2 PE=1 SV=2	PROF2_BOVIN (+4)	15 kDa	6	7	3
1628	MAGUK p55 subfamily member 5 OS=Mus musculus GN=Mpp5 PE=1 SV=1	MPP5_MOUSE	77 kDa	9	0	0
1629	Cytochrome c1, heme protein, mitochondrial OS=Bos taurus GN=CYC1 PE=1 SV=2	CY1_BOVIN	35 kDa	4	8	0
1630	Transcobalamin-2 OS=Bos taurus GN=TCN2 PE=1 SV=1	TCO2_BOVIN	48 kDa	5	10	0
1631	Cathepsin O OS=Mus musculus GN=Ctso PE=2 SV=1	CATO_MOUSE	35 kDa	0	0	7
1632	Inhibitor of carbonic anhydrase OS=Sus scrofa GN=ICA PE=1 SV=1	ICA_PIG	78 kDa	0	6	0
1633	Proteasome subunit beta type-8 OS=Bos taurus GN=PSMB8 PE=1 SV=2	PSB8_BOVIN	30 kDa	6	4	0
1634	V-type proton ATPase 116 kDa subunit a isoform 1 OS=Bos taurus GN=ATP6V0A1 PE=2 SV=1	VPP1_BOVIN (+1)	96 kDa	12	0	0
1635	Heat shock protein 105 kDa OS=Bos taurus GN=HSPH1 PE=2 SV=1	HS105_BOVIN	97 kDa	5	5	0
1636	Pyruvate kinase PKM OS=Homo sapiens GN=PKM PE=1 SV=4	KPYM_HUMAN	58 kDa	0	3	0
1637	Basic salivary proline-rich protein 3 OS=Homo sapiens GN=PRB3 PE=1 SV=2	PRB3_HUMAN	31 kDa	2	0	3
1638	Keratin, type I cytoskeletal 18 OS=Rattus norvegicus GN=Krt18 PE=1 SV=3	K1C18_RAT	48 kDa	2	0	0
1639	Splicing factor 3B subunit 2 OS=Homo sapiens GN=SF3B2 PE=1 SV=2	SF3B2_HUMAN	100 kDa	3	4	0
1640	THO complex subunit 4 OS=Bos taurus GN=ALYREF PE=2 SV=1	THOC4_BOVIN (+1)	27 kDa	4	6	0
1641	TOM1-like protein 1 OS=Mus musculus GN=Tom1l1 PE=1 SV=1	TM1L1_MOUSE	53 kDa	3	0	4
1642	Thrombospondin type-1 domain-containing protein 4 OS=Mus musculus GN=Thsd4 PE=1 SV=2	THSD4_MOUSE	113 kDa	3	5	0
1643	Polymerase I and transcript release factor OS=Mus musculus GN=Ptrf PE=1 SV=1	PTRF_MOUSE (+1)	44 kDa	7	0	0
1644	Heterochromatin protein 1-binding protein 3 OS=Bos taurus GN=HP1BP3 PE=2 SV=1	HP1B3_BOVIN	61 kDa	5	6	0
1645	ATP synthase subunit beta, mitochondrial OS=Homo sapiens GN=ATP5B PE=1 SV=3	ATPB_HUMAN	57 kDa	2	0	3
1646	Serpin E3 OS=Bos taurus GN=SERPINE3 PE=2 SV=1	SERP3_BOVIN	44 kDa	3	6	0
1647	Twinfilin-1 OS=Pongo abelii GN=TWF1 PE=2 SV=1	TWF1_PONAB	40 kDa	4	0	0
1648	Nephronectin OS=Pongo abelii GN=NPNT PE=2 SV=1	NPNT_PONAB	62 kDa	0	5	0
1649	Neuronal membrane glycoprotein M6-b OS=Mus musculus GN=Gpm6b PE=1 SV=2	GPM6B_MOUSE	36 kDa	0	0	5
1650	UDP-glucose 4-epimerase OS=Bos taurus GN=GALE PE=2 SV=2	GALE_BOVIN	38 kDa	4	5	0
1651	Sorting nexin-5 OS=Bos taurus GN=SNX5 PE=2 SV=1	SNX5_BOVIN (+1)	47 kDa	4	6	0
1652	Oxygen-dependent coproporphyrinogen-III oxidase, mitochondrial OS=Homo sapiens GN=CPOX PE=1 SV=3	HEM6_HUMAN	50 kDa	5	6	0
1653	C-terminal-binding protein 2 OS=Bos taurus GN=CTBP2 PE=1 SV=1	CTBP2_BOVIN (+3)	49 kDa	8	5	0
1654	ADP-ribosylation factor 4 OS=Bos taurus GN=ARF4 PE=2 SV=3	ARF4_BOVIN	21 kDa	3	4	0
1655	Ganglioside GM2 activator OS=Mus musculus GN=Gm2a PE=1 SV=2	SAP3_MOUSE	21 kDa	0	0	7
1656	Protein DEK OS=Homo sapiens GN=DEK PE=1 SV=1	DEK_HUMAN	43 kDa	8	3	0
1657	Laminin subunit alpha-3 OS=Homo sapiens GN=LAMA3 PE=1 SV=2	LAMA3_HUMAN	367 kDa	3	4	0
1658	Xaa-Pro dipeptidase OS=Rattus norvegicus GN=Pepd PE=2 SV=1	PEPD_RAT	55 kDa	0	6	4
1659	Profilin-1 OS=Homo sapiens GN=PFN1 PE=1 SV=2	PROF1_HUMAN	15 kDa	2	0	0
1660	Inorganic pyrophosphatase OS=Mus musculus GN=Ppa1 PE=1 SV=1	IPYR_MOUSE	33 kDa	6	5	4
1661	Ras-related protein Rab-3D OS=Mus musculus GN=Rab3d PE=1 SV=1	RAB3D_MOUSE	24 kDa	5	4	0
1662	Peptidyl-prolyl cis-trans isomerase C OS=Bos taurus GN=PPIC PE=2 SV=1	PPIC_BOVIN	23 kDa	4	4	0
1663	Insulin-like growth factor-binding protein 4 OS=Bos taurus GN=IGFBP4 PE=2 SV=1	IBP4_BOVIN (+1)	28 kDa	0	6	2
1664	Serpin B5 OS=Callicebus moloch GN=SERPINB5 PE=3 SV=1	SPB5_CALMO	42 kDa	8	6	0
1665	Alpha-2-macroglobulin receptor-associated protein OS=Mus musculus GN=Lrpap1 PE=1 SV=1	AMRP_MOUSE	42 kDa	4	0	5
1666	Syntaxin-binding protein 1 OS=Bos taurus GN=STXBP1 PE=1 SV=1	STXB1_BOVIN (+4)	68 kDa	3	10	0
1667	Arfaptin-1 OS=Homo sapiens GN=ARFIP1 PE=1 SV=2	ARFP1_HUMAN	42 kDa	9	0	0
1668	Vacuolar protein-sorting-associated protein 25 OS=Bos taurus GN=VPS25 PE=2 SV=1	VPS25_BOVIN	21 kDa	9	0	3
1669	Rho-related GTP-binding protein RhoC OS=Bos taurus GN=RHOC PE=2 SV=1	RHOC_BOVIN (+3)	22 kDa	5	4	0
1670	Target of Nesh-SH3 OS=Homo sapiens GN=ABI3BP PE=1 SV=1	TARSH_HUMAN	119 kDa	0	8	0
1671	Tyrosine-protein phosphatase non-receptor type 11 OS=Homo sapiens GN=PTPN11 PE=1 SV=2	PTN11_HUMAN (+2)	68 kDa	9	3	2
1672	Suppressor of tumorigenicity 14 protein homolog OS=Bos taurus GN=ST14 PE=2 SV=1	ST14_BOVIN	95 kDa	2	8	0
1673	Cytochrome c oxidase subunit 5A, mitochondrial OS=Bos taurus GN=COX5A PE=1 SV=2	COX5A_BOVIN (+5)	17 kDa	4	6	3
1674	Calpain-1 catalytic subunit OS=Sus scrofa GN=CAPN1 PE=2 SV=3	CAN1_PIG	82 kDa	8	0	0
1675	SH3 domain-binding glutamic acid-rich-like protein 3 OS=Bos taurus GN=SH3BGRL3 PE=3 SV=1	SH3L3_BOVIN (+3)	10 kDa	2	5	2
1676	Tartrate-resistant acid phosphatase type 5 OS=Sus scrofa GN=ACP5 PE=1 SV=4	PPA5_PIG	38 kDa	9	0	0
1677	Deoxyribonuclease-1-like 1 OS=Sus scrofa GN=DNASE1L1 PE=2 SV=1	DNSL1_PIG	35 kDa	11	0	0
1678	UPF0556 protein C19orf10 homolog OS=Bos taurus PE=2 SV=1	CS010_BOVIN	19 kDa	2	6	0
1679	Mitochondrial-processing peptidase subunit beta OS=Bos taurus GN=PMPCB PE=2 SV=1	MPPB_BOVIN	54 kDa	3	11	0
1680	Structural maintenance of chromosomes protein 3 OS=Homo sapiens GN=SMC3 PE=1 SV=2	SMC3_HUMAN (+2)	142 kDa	9	2	0
1681	Interleukin-8 OS=Sus scrofa GN=CXCL8 PE=1 SV=1	IL8_PIG	12 kDa	6	0	0
1682	Peroxiredoxin-4 OS=Homo sapiens GN=PRDX4 PE=1 SV=1	PRDX4_HUMAN	31 kDa	3	3	0
1683	Myocilin OS=Bos taurus GN=MYOC PE=2 SV=1	MYOC_BOVIN	55 kDa	0	11	0
1684	Calcium and integrin-binding protein 1 OS=Bos taurus GN=CIB1 PE=2 SV=1	CIB1_BOVIN (+1)	22 kDa	2	9	2
1685	Glucosamine-6-phosphate isomerase 2 OS=Bos taurus GN=GNPDA2 PE=2 SV=1	GNPI2_BOVIN	31 kDa	0	6	3
1686	Adenine phosphoribosyltransferase OS=Bos taurus GN=APRT PE=2 SV=1	APT_BOVIN	20 kDa	0	10	0
1687	Angiotensinogen OS=Ovis aries GN=AGT PE=1 SV=2	ANGT_SHEEP	51 kDa	0	11	0
1688	UPF0587 protein C1orf123 homolog OS=Bos taurus PE=2 SV=1	CA123_BOVIN	18 kDa	5	4	0
1689	UDP-GlcNAc:betaGal beta-1,3-N-acetylglucosaminyltransferase 2 OS=Homo sapiens GN=B3GNT2 PE=1 SV=2	B3GN2_HUMAN	46 kDa	7	0	0
1690	Cytochrome c oxidase subunit 6C OS=Sus scrofa GN=COX6C PE=3 SV=1	COX6C_PIG	9 kDa	3	6	0
1691	Oxidized low-density lipoprotein receptor 1 OS=Bos taurus GN=OLR1 PE=1 SV=1	OLR1_BOVIN	31 kDa	0	8	0
1692	Phospholysine phosphohistidine inorganic pyrophosphate phosphatase OS=Bos taurus GN=LHPP PE=1 SV=1	LHPP_BOVIN	29 kDa	3	9	0
1693	Cysteine and glycine-rich protein 1 OS=Bos taurus GN=CSRP1 PE=2 SV=3	CSRP1_BOVIN	21 kDa	3	3	0
1694	Retinal dehydrogenase 1 OS=Rattus norvegicus GN=Aldh1a1 PE=1 SV=3	AL1A1_RAT	54 kDa	2	0	0
1695	EGF-containing fibulin-like extracellular matrix protein 1 OS=Homo sapiens GN=EFEMP1 PE=1 SV=2	FBLN3_HUMAN (+1)	55 kDa	0	2	0
1696	Syntenin-2 OS=Mus musculus GN=Sdcbp2 PE=2 SV=1	SDCB2_MOUSE	32 kDa	0	2	4
1697	Disintegrin and metalloproteinase domain-containing protein 9 OS=Homo sapiens GN=ADAM9 PE=1 SV=1	ADAM9_HUMAN	91 kDa	5	0	0
1698	Charged multivesicular body protein 1a OS=Homo sapiens GN=CHMP1A PE=1 SV=1	CHM1A_HUMAN (+1)	22 kDa	2	5	2
1699	Unconventional myosin-XVIIIa OS=Homo sapiens GN=MYO18A PE=1 SV=3	MY18A_HUMAN	233 kDa	6	2	0
1700	Myristoylated alanine-rich C-kinase substrate OS=Bos taurus GN=MARCKS PE=1 SV=6	MARCS_BOVIN	32 kDa	3	5	0
1701	Peptidyl-glycine alpha-amidating monooxygenase OS=Homo sapiens GN=PAM PE=1 SV=2	AMD_HUMAN	108 kDa	4	0	0
1702	Latent-transforming growth factor beta-binding protein 1 OS=Homo sapiens GN=LTBP1 PE=1 SV=4	LTBP1_HUMAN	187 kDa	0	3	4
1703	Receptor-type tyrosine-protein phosphatase gamma OS=Mus musculus GN=Ptprg PE=1 SV=1	PTPRG_MOUSE	161 kDa	2	6	3
1704	Hemoglobin fetal subunit beta OS=Bos taurus PE=1 SV=1	HBBF_BOVIN	16 kDa	0	7	0
1705	Protein phosphatase 1G OS=Bos taurus GN=PPM1G PE=2 SV=2	PPM1G_BOVIN	59 kDa	6	4	0
1706	Aminoacyl tRNA synthase complex-interacting multifunctional protein 1 OS=Homo sapiens GN=AIMP1 PE=1 SV=2	AIMP1_HUMAN	34 kDa	0	5	0
1707	Unconventional myosin-Id OS=Homo sapiens GN=MYO1D PE=1 SV=2	MYO1D_HUMAN	116 kDa	3	0	0
1708	Ferritin heavy chain OS=Bos taurus GN=FTH1 PE=2 SV=3	FRIH_BOVIN	21 kDa	2	6	0
1709	Nodal modulator 1 OS=Homo sapiens GN=NOMO1 PE=1 SV=5	NOMO1_HUMAN (+2)	134 kDa	10	0	0
1710	CD81 antigen OS=Bos taurus GN=CD81 PE=2 SV=1	CD81_BOVIN	26 kDa	2	3	0
1711	Dual specificity mitogen-activated protein kinase kinase 1 OS=Homo sapiens GN=MAP2K1 PE=1 SV=2	MP2K1_HUMAN (+3)	43 kDa	5	0	0
1712	Microtubule-associated protein 4 OS=Homo sapiens GN=MAP4 PE=1 SV=3	MAP4_HUMAN	121 kDa	0	4	0
1713	ATP synthase subunit alpha, mitochondrial OS=Sus scrofa GN=ATP5A1 PE=1 SV=2	ATPA_PIG	60 kDa	3	2	0
1714	Cathepsin B OS=Bos taurus GN=CTSB PE=1 SV=5	CATB_BOVIN	37 kDa	0	4	0
1715	GDP-L-fucose synthase OS=Mus musculus GN=Tsta3 PE=2 SV=3	FCL_MOUSE	36 kDa	5	4	3
1716	Plasminogen OS=Bos taurus GN=PLG PE=1 SV=2	PLMN_BOVIN	91 kDa	0	11	0
1717	Laminin subunit alpha-5 OS=Homo sapiens GN=LAMA5 PE=1 SV=8	LAMA5_HUMAN	400 kDa	0	6	0
1718	Ester hydrolase C11orf54 homolog OS=Bos taurus PE=2 SV=1	CK054_BOVIN	35 kDa	0	7	0
1719	TAR DNA-binding protein 43 OS=Mus musculus GN=Tardbp PE=1 SV=1	TADBP_MOUSE	45 kDa	5	4	0
1720	Growth arrest-specific protein 6 OS=Mus musculus GN=Gas6 PE=2 SV=2	GAS6_MOUSE	75 kDa	2	2	8
1721	Tubulin alpha-1C chain OS=Bos taurus GN=TUBA1C PE=1 SV=1	TBA1C_BOVIN	50 kDa	0	2	0
1722	Spectrin alpha chain, non-erythrocytic 1 OS=Rattus norvegicus GN=Sptan1 PE=1 SV=2	SPTN1_RAT	285 kDa	3	2	0
1723	Aldehyde dehydrogenase family 3 member B1 OS=Bos taurus GN=ALDH3B1 PE=2 SV=1	AL3B1_BOVIN	52 kDa	3	7	0
1724	Afadin OS=Homo sapiens GN=MLLT4 PE=1 SV=3	AFAD_HUMAN	207 kDa	2	8	0
1725	Fetuin-B OS=Mus musculus GN=Fetub PE=1 SV=1	FETUB_MOUSE	43 kDa	0	0	6
1726	Collagen alpha-1(XIV) chain OS=Mus musculus GN=Col14a1 PE=2 SV=2	COEA1_MOUSE	193 kDa	4	2	0
1727	Fractalkine OS=Mus musculus GN=Cx3cl1 PE=2 SV=3	X3CL1_MOUSE	42 kDa	0	0	5
1728	Heat shock protein beta-1 OS=Sus scrofa GN=HSPB1 PE=2 SV=1	HSPB1_PIG	23 kDa	5	2	0
1729	Rap1 GTPase-GDP dissociation stimulator 1 OS=Bos taurus GN=RAP1GDS1 PE=1 SV=1	GDS1_BOVIN	61 kDa	2	11	0
1730	Legumain OS=Bos taurus GN=LGMN PE=1 SV=1	LGMN_BOVIN	49 kDa	0	5	0
1731	Protein FAM107B OS=Homo sapiens GN=FAM107B PE=1 SV=1	F107B_HUMAN (+2)	16 kDa	5	5	0
1732	Bifunctional epoxide hydrolase 2 OS=Sus scrofa GN=EPHX2 PE=2 SV=1	HYES_PIG	63 kDa	8	2	0
1733	Protein kinase C and casein kinase II substrate protein 3 OS=Mus musculus GN=Pacsin3 PE=1 SV=1	PACN3_MOUSE	49 kDa	2	0	10
1734	RAC-beta serine/threonine-protein kinase OS=Homo sapiens GN=AKT2 PE=1 SV=2	AKT2_HUMAN	56 kDa	4	7	0
1735	Sideroflexin-1 OS=Sus scrofa GN=SFXN1 PE=2 SV=1	SFXN1_PIG	36 kDa	7	2	2
1736	ADP-ribosylation factor-like protein 1 OS=Bos taurus GN=ARL1 PE=2 SV=1	ARL1_BOVIN (+3)	20 kDa	5	0	0
1737	Dehydrogenase/reductase SDR family member 4 OS=Bos taurus GN=DHRS4 PE=2 SV=2	DHRS4_BOVIN	29 kDa	3	7	0
1738	COP9 signalosome complex subunit 7a OS=Homo sapiens GN=COPS7A PE=1 SV=1	CSN7A_HUMAN (+1)	30 kDa	2	10	0
1739	Complement decay-accelerating factor, GPI-anchored OS=Mus musculus GN=Cd55 PE=2 SV=2	DAF1_MOUSE	43 kDa	0	0	5
1740	Protein AMBP OS=Bos taurus GN=AMBP PE=1 SV=2	AMBP_BOVIN	39 kDa	0	8	0
1741	Dolichyl-diphosphooligosaccharide--protein glycosyltransferase subunit 2 OS=Bos taurus GN=RPN2 PE=2 SV=1	RPN2_BOVIN	69 kDa	0	6	0
1742	L-xylulose reductase OS=Mus musculus GN=Dcxr PE=2 SV=2	DCXR_MOUSE	26 kDa	0	0	10
1743	Annexin A2 OS=Sus scrofa GN=ANXA2 PE=1 SV=4	ANXA2_PIG	39 kDa	3	0	0
1744	Fibroleukin OS=Mus musculus GN=Fgl2 PE=1 SV=1	FGL2_MOUSE	49 kDa	0	0	10
1745	Aldehyde dehydrogenase family 1 member A3 OS=Mus musculus GN=Aldh1a3 PE=2 SV=1	AL1A3_MOUSE	56 kDa	0	0	12
1746	Alpha-actinin-4 OS=Rattus norvegicus GN=Actn4 PE=1 SV=2	ACTN4_RAT	105 kDa	0	0	3
1747	Peptidyl-prolyl cis-trans isomerase B OS=Homo sapiens GN=PPIB PE=1 SV=2	PPIB_HUMAN	24 kDa	2	0	0
1748	Interleukin-8 OS=Bos taurus GN=CXCL8 PE=3 SV=1	IL8_BOVIN	11 kDa	0	4	0
1749	Serpin A3-8 OS=Bos taurus GN=SERPINA3-8 PE=2 SV=1	SPA38_BOVIN	47 kDa	0	7	0
1750	Transmembrane channel-like protein 4 OS=Mus musculus GN=Tmc4 PE=2 SV=2	TMC4_MOUSE	77 kDa	0	0	8
1751	Calcium-binding protein 39-like OS=Mus musculus GN=Cab39l PE=2 SV=3	CB39L_MOUSE	39 kDa	6	6	4
1752	Transcription elongation factor B polypeptide 1 OS=Bos taurus GN=TCEB1 PE=3 SV=1	ELOC_BOVIN (+3)	12 kDa	5	6	4
1753	Matrix-remodeling-associated protein 8 OS=Mus musculus GN=Mxra8 PE=2 SV=1	MXRA8_MOUSE	50 kDa	0	0	6
1754	Prefoldin subunit 4 OS=Bos taurus GN=PFDN4 PE=2 SV=1	PFD4_BOVIN (+1)	15 kDa	3	6	0
1755	Stomatin-like protein 2, mitochondrial OS=Homo sapiens GN=STOML2 PE=1 SV=1	STML2_HUMAN	39 kDa	10	6	0
1756	Ubiquitin-like domain-containing CTD phosphatase 1 OS=Bos taurus GN=UBLCP1 PE=2 SV=1	UBCP1_BOVIN (+1)	37 kDa	7	6	0
1757	Epididymal secretory protein E1 OS=Bos taurus GN=NPC2 PE=1 SV=1	NPC2_BOVIN	17 kDa	0	8	0
1758	Apolipoprotein E OS=Sus scrofa GN=APOE PE=1 SV=2	APOE_PIG	37 kDa	13	0	0
1759	Basal cell adhesion molecule OS=Mus musculus GN=Bcam PE=2 SV=1	BCAM_MOUSE	68 kDa	0	0	13
1760	Solute carrier family 15 member 2 OS=Mus musculus GN=Slc15a2 PE=2 SV=1	S15A2_MOUSE	82 kDa	0	0	10
1761	Argininosuccinate synthase OS=Mus musculus GN=Ass1 PE=1 SV=1	ASSY_MOUSE	47 kDa	0	0	14
1762	Aspartate aminotransferase, cytoplasmic OS=Sus scrofa GN=GOT1 PE=1 SV=3	AATC_PIG	46 kDa	7	0	2
1763	Protein arginine N-methyltransferase 5 OS=Bos taurus GN=PRMT5 PE=2 SV=1	ANM5_BOVIN	73 kDa	10	7	0
1764	DNA-directed RNA polymerases I, II, and III subunit RPABC3 OS=Homo sapiens GN=POLR2H PE=1 SV=4	RPAB3_HUMAN (+1)	17 kDa	5	4	0
1765	Ribonuclease UK114 OS=Bos taurus GN=HRSP12 PE=2 SV=3	UK114_BOVIN	14 kDa	2	9	0
1766	UPF0364 protein C6orf211 homolog OS=Bos taurus PE=2 SV=1	CF211_BOVIN	51 kDa	3	12	0
1767	Dedicator of cytokinesis protein 5 OS=Homo sapiens GN=DOCK5 PE=1 SV=3	DOCK5_HUMAN	215 kDa	0	10	0
1768	Aggrecan core protein OS=Mus musculus GN=Acan PE=1 SV=2	PGCA_MOUSE	222 kDa	0	0	17
1769	Malate dehydrogenase OS=Shewanella pealeana (strain ATCC 700345 / ANG-SQ1) GN=mdh PE=3 SV=1	MDH_SHEPA	32 kDa	0	2	0
1770	Chloride intracellular channel protein 1 OS=Mus musculus GN=Clic1 PE=1 SV=3	CLIC1_MOUSE (+1)	27 kDa	2	0	2
1771	Dipeptidyl peptidase 2 OS=Mus musculus GN=Dpp7 PE=2 SV=2	DPP2_MOUSE	56 kDa	2	0	2
1772	UDP-GlcNAc:betaGal beta-1,3-N-acetylglucosaminyltransferase 7 OS=Rattus norvegicus GN=B3gnt7 PE=2 SV=1	B3GN7_RAT	45 kDa	4	0	4
1773	Syntaxin-7 OS=Bos taurus GN=STX7 PE=2 SV=1	STX7_BOVIN	30 kDa	2	7	0
1774	Cytoplasmic aconitate hydratase OS=Homo sapiens GN=ACO1 PE=1 SV=3	ACOC_HUMAN	98 kDa	4	0	0
1775	Nuclease-sensitive element-binding protein 1 OS=Bos taurus GN=YBX1 PE=2 SV=3	YBOX1_BOVIN (+4)	36 kDa	3	6	0
1776	Pyruvate kinase PKM OS=Felis catus GN=PKM PE=1 SV=2	KPYM_FELCA	58 kDa	2	0	0
1777	Cell cycle and apoptosis regulator protein 2 OS=Homo sapiens GN=CCAR2 PE=1 SV=2	CCAR2_HUMAN (+1)	103 kDa	6	3	0
1778	Collagen alpha-1(XV) chain OS=Homo sapiens GN=COL15A1 PE=1 SV=2	COFA1_HUMAN	142 kDa	0	6	0
1779	Olfactomedin-4 OS=Homo sapiens GN=OLFM4 PE=1 SV=1	OLFM4_HUMAN	57 kDa	2	3	0
1780	Vinculin OS=Sus scrofa GN=VCL PE=1 SV=4	VINC_PIG	124 kDa	4	3	0
1781	G-protein coupled receptor 56 OS=Mus musculus GN=Gpr56 PE=1 SV=1	GPR56_MOUSE	77 kDa	0	0	5
1782	UDP-N-acetylhexosamine pyrophosphorylase OS=Homo sapiens GN=UAP1 PE=1 SV=3	UAP1_HUMAN	59 kDa	5	4	0
1783	Dual specificity mitogen-activated protein kinase kinase 2 OS=Canis familiaris GN=MAP2K2 PE=2 SV=1	MP2K2_CANFA	44 kDa	5	4	0
1784	Tubulin beta-6 chain OS=Bos taurus GN=TUBB6 PE=2 SV=1	TBB6_BOVIN	50 kDa	0	5	0
1785	Phospholipase A-2-activating protein OS=Homo sapiens GN=PLAA PE=1 SV=2	PLAP_HUMAN	87 kDa	4	5	0
1786	Heparanase OS=Bos taurus GN=HPSE PE=2 SV=2	HPSE_BOVIN	61 kDa	0	8	0
1787	WD repeat-containing protein 1 OS=Mus musculus GN=Wdr1 PE=1 SV=3	WDR1_MOUSE	66 kDa	3	0	5
1788	Probable ATP-dependent RNA helicase DDX5 OS=Homo sapiens GN=DDX5 PE=1 SV=1	DDX5_HUMAN (+2)	69 kDa	5	2	0
1789	Dynactin subunit 1 OS=Rattus norvegicus GN=Dctn1 PE=1 SV=2	DCTN1_RAT	142 kDa	6	4	0
1790	Transcriptional activator protein Pur-beta OS=Mus musculus GN=Purb PE=1 SV=3	PURB_MOUSE	34 kDa	4	2	2
1791	WAP four-disulfide core domain protein 2 OS=Mus musculus GN=Wfdc2 PE=2 SV=1	WFDC2_MOUSE	18 kDa	0	0	5
1792	Eukaryotic translation initiation factor 3 subunit D OS=Homo sapiens GN=EIF3D PE=1 SV=1	EIF3D_HUMAN (+4)	64 kDa	5	2	0
1793	Regulator of nonsense transcripts 1 OS=Homo sapiens GN=UPF1 PE=1 SV=2	RENT1_HUMAN	124 kDa	9	6	0
1794	Histone H2A.V OS=Bos taurus GN=H2AFV PE=2 SV=3	H2AV_BOVIN (+17)	14 kDa	3	4	0
1795	Poly(ADP-ribose) glycohydrolase ARH3 OS=Bos taurus GN=ADPRHL2 PE=2 SV=1	ARHL2_BOVIN	39 kDa	5	7	2
1796	Thyroid hormone receptor-associated protein 3 OS=Homo sapiens GN=THRAP3 PE=1 SV=2	TR150_HUMAN	109 kDa	2	9	0
1797	Chitinase-3-like protein 1 OS=Sus scrofa GN=CHI3L1 PE=1 SV=2	CH3L1_PIG	43 kDa	5	0	0
1798	Proline-rich acidic protein 1 OS=Mus musculus GN=Prap1 PE=2 SV=1	PRAP1_MOUSE	17 kDa	0	0	6
1799	Glucose-6-phosphate 1-dehydrogenase OS=Bos indicus GN=G6PD PE=2 SV=3	G6PD_BOSIN	60 kDa	0	6	0
1800	Epoxide hydrolase 1 OS=Sus scrofa GN=EPHX1 PE=2 SV=1	HYEP_PIG	52 kDa	5	5	2
1801	Dynactin subunit 3 OS=Bos taurus GN=DCTN3 PE=2 SV=1	DCTN3_BOVIN	21 kDa	5	7	0
1802	Tetratricopeptide repeat protein 26 OS=Mus musculus GN=Ttc26 PE=2 SV=1	TTC26_MOUSE	64 kDa	2	4	9
1803	40S ribosomal protein S12 OS=Gallus gallus GN=RPS12 PE=1 SV=2	RS12_CHICK	15 kDa	2	4	3
1804	Glutathione S-transferase omega-1 OS=Sus scrofa GN=GSTO1 PE=1 SV=2	GSTO1_PIG	27 kDa	9	0	0
1805	Transmembrane channel-like protein 5 OS=Mus musculus GN=Tmc5 PE=2 SV=1	TMC5_MOUSE	111 kDa	0	0	9
1806	CD9 antigen OS=Sus scrofa GN=CD9 PE=2 SV=3	CD9_PIG	25 kDa	6	0	0
1807	High mobility group protein B2 OS=Bos taurus GN=HMGB2 PE=1 SV=3	HMGB2_BOVIN (+2)	24 kDa	6	2	0
1808	NADPH--cytochrome P450 reductase OS=Sus scrofa GN=POR PE=1 SV=2	NCPR_PIG	77 kDa	10	0	0
1809	Protein mago nashi homolog 2 OS=Bos taurus GN=MAGOHB PE=2 SV=1	MGN2_BOVIN (+9)	17 kDa	6	5	2
1810	Bifunctional 3'-phosphoadenosine 5'-phosphosulfate synthase 2 OS=Homo sapiens GN=PAPSS2 PE=1 SV=2	PAPS2_HUMAN	70 kDa	10	0	0
1811	Chloride intracellular channel protein 2 OS=Homo sapiens GN=CLIC2 PE=1 SV=3	CLIC2_HUMAN	28 kDa	7	3	0
1812	Aldehyde dehydrogenase family 16 member A1 OS=Bos taurus GN=ALDH16A1 PE=2 SV=1	A16A1_BOVIN	85 kDa	0	9	0
1813	U6 snRNA-associated Sm-like protein LSm8 OS=Bos taurus GN=LSM8 PE=3 SV=3	LSM8_BOVIN (+3)	10 kDa	4	5	0
1814	Atrial natriuretic peptide receptor 3 OS=Bos taurus GN=NPR3 PE=1 SV=2	ANPRC_BOVIN	60 kDa	0	7	0
1815	Granulocyte colony-stimulating factor OS=Bos taurus GN=CSF3 PE=1 SV=2	CSF3_BOVIN	21 kDa	0	7	0
1816	Receptor expression-enhancing protein 5 OS=Bos taurus GN=REEP5 PE=2 SV=1	REEP5_BOVIN	21 kDa	3	10	0
1817	Tropomyosin alpha-4 chain OS=Rattus norvegicus GN=Tpm4 PE=1 SV=3	TPM4_RAT	29 kDa	0	0	9
1818	Lon protease homolog, mitochondrial OS=Bos taurus GN=LONP1 PE=1 SV=1	LONM_BOVIN	107 kDa	9	6	0
1819	Nucleoside diphosphate kinase B OS=Sus scrofa GN=NME2 PE=2 SV=1	NDKB_PIG	17 kDa	4	0	0
1820	Intercellular adhesion molecule 1 OS=Bos taurus GN=ICAM1 PE=2 SV=1	ICAM1_BOVIN	58 kDa	0	11	0
1821	Small nuclear ribonucleoprotein Sm D2 OS=Bos taurus GN=SNRPD2 PE=3 SV=1	SMD2_BOVIN (+2)	14 kDa	5	4	0
1822	5'-nucleotidase OS=Mus musculus GN=Nt5e PE=1 SV=2	5NTD_MOUSE	64 kDa	0	0	9
1823	Galectin-1 OS=Sus scrofa GN=LGALS1 PE=2 SV=3	LEG1_PIG	15 kDa	6	0	0
1824	Tumor necrosis factor receptor superfamily member 11B OS=Bos taurus GN=TNFRSF11B PE=2 SV=1	TR11B_BOVIN	46 kDa	0	9	0
1825	Beta-1,3-galactosyl-O-glycosyl-glycoprotein beta-1,6-N-acetylglucosaminyltransferase 3 OS=Mus musculus GN=Gcnt3 PE=2 SV=2	GCNT3_MOUSE	51 kDa	0	0	13
1826	Heterogeneous nuclear ribonucleoprotein A/B OS=Mus musculus GN=Hnrnpab PE=1 SV=1	ROAA_MOUSE	31 kDa	0	2	0
1827	Keratin, type II cytoskeletal 8 OS=Homo sapiens GN=KRT8 PE=1 SV=7	K2C8_HUMAN	54 kDa	2	0	0
1828	Disintegrin and metalloproteinase domain-containing protein 10 OS=Bos taurus GN=ADAM10 PE=1 SV=1	ADA10_BOVIN	84 kDa	2	5	0
1829	G-protein coupled receptor family C group 5 member C OS=Bos taurus GN=GPRC5C PE=2 SV=2	GPC5C_BOVIN	48 kDa	0	3	0
1830	Hypoxia up-regulated protein 1 OS=Homo sapiens GN=HYOU1 PE=1 SV=1	HYOU1_HUMAN	111 kDa	2	0	0
1831	Myosin-9 OS=Rattus norvegicus GN=Myh9 PE=1 SV=3	MYH9_RAT	226 kDa	0	3	0
1832	Serum amyloid A-3 protein OS=Mus musculus GN=Saa3 PE=1 SV=1	SAA3_MOUSE	14 kDa	2	2	0
1833	Ran-specific GTPase-activating protein OS=Homo sapiens GN=RANBP1 PE=1 SV=1	RANG_HUMAN	23 kDa	5	4	0
1834	Desmoplakin OS=Mus musculus GN=Dsp PE=1 SV=1	DESP_MOUSE	333 kDa	4	4	0
1835	Ribosome-binding protein 1 OS=Mus musculus GN=Rrbp1 PE=1 SV=2	RRBP1_MOUSE	173 kDa	0	2	0
1836	Coatomer subunit gamma-2 OS=Bos taurus GN=COPG2 PE=2 SV=1	COPG2_BOVIN	98 kDa	4	4	0
1837	Pumilio homolog 4 OS=Arabidopsis thaliana GN=APUM4 PE=1 SV=2	PUM4_ARATH	112 kDa	2	0	0
1838	Serine/threonine-protein kinase 10 OS=Homo sapiens GN=STK10 PE=1 SV=1	STK10_HUMAN	112 kDa	7	0	0
1839	Multivesicular body subunit 12A OS=Mus musculus GN=Mvb12a PE=1 SV=1	MB12A_MOUSE	29 kDa	0	0	6
1840	Alpha-enolase OS=Xenopus laevis GN=eno1 PE=2 SV=2	ENOA_XENLA	48 kDa	0	2	0
1841	Excitatory amino acid transporter 3 OS=Mus musculus GN=Slc1a1 PE=1 SV=2	EAA3_MOUSE	57 kDa	0	0	5
1842	Transcription termination/antitermination protein NusA OS=Thermus thermophilus (strain HB8 / ATCC 27634 / DSM 579) GN=nusA PE=3 SV=1	NUSA_THET8	44 kDa	0	2	0
1843	Dedicator of cytokinesis protein 9 OS=Homo sapiens GN=DOCK9 PE=1 SV=2	DOCK9_HUMAN	236 kDa	4	7	0
1844	Protein diaphanous homolog 1 OS=Homo sapiens GN=DIAPH1 PE=1 SV=2	DIAP1_HUMAN	141 kDa	5	5	0
1845	cAMP-dependent protein kinase type II-alpha regulatory subunit OS=Homo sapiens GN=PRKAR2A PE=1 SV=2	KAP2_HUMAN	46 kDa	3	0	0
1846	Activator of 90 kDa heat shock protein ATPase homolog 1 OS=Homo sapiens GN=AHSA1 PE=1 SV=1	AHSA1_HUMAN	38 kDa	2	5	0
1847	TRAF2 and NCK-interacting protein kinase OS=Homo sapiens GN=TNIK PE=1 SV=1	TNIK_HUMAN (+1)	155 kDa	7	2	0
1848	C-type lectin domain family 11 member A OS=Homo sapiens GN=CLEC11A PE=1 SV=1	CLC11_HUMAN	36 kDa	4	0	0
1849	Calumenin OS=Bos taurus GN=CALU PE=2 SV=1	CALU_BOVIN	37 kDa	3	0	2
1850	Galectin-3-binding protein OS=Bos taurus GN=LGALS3BP PE=1 SV=1	LG3BP_BOVIN	62 kDa	0	5	0
1851	Bone morphogenetic protein 1 OS=Homo sapiens GN=BMP1 PE=1 SV=2	BMP1_HUMAN	111 kDa	3	3	0
1852	Proteasome activator complex subunit 2 OS=Sus scrofa GN=PSME2 PE=2 SV=3	PSME2_PIG	27 kDa	4	0	0
1853	6-phosphofructo-2-kinase/fructose-2,6-bisphosphatase 2 OS=Bos taurus GN=PFKFB2 PE=1 SV=2	F262_BOVIN	61 kDa	0	9	0
1854	Epithelial cell adhesion molecule OS=Sus scrofa GN=TACSTD1 PE=2 SV=1	EPCAM_PIG	35 kDa	3	0	0
1855	Membrane-associated progesterone receptor component 2 OS=Homo sapiens GN=PGRMC2 PE=1 SV=1	PGRC2_HUMAN (+2)	24 kDa	4	5	0
1856	Connective tissue growth factor OS=Mus musculus GN=Ctgf PE=2 SV=3	CTGF_MOUSE	38 kDa	0	0	4
1857	Methionine--tRNA ligase, cytoplasmic OS=Bos taurus GN=MARS PE=2 SV=1	SYMC_BOVIN	101 kDa	5	5	0
1858	RNA-binding protein Raly OS=Mus musculus GN=Raly PE=1 SV=3	RALY_MOUSE	33 kDa	7	5	0
1859	Secretory carrier-associated membrane protein 2 OS=Homo sapiens GN=SCAMP2 PE=1 SV=2	SCAM2_HUMAN	37 kDa	3	3	0
1860	Cytochrome b-c1 complex subunit Rieske, mitochondrial OS=Rattus norvegicus GN=Uqcrfs1 PE=1 SV=2	UCRI_RAT	29 kDa	5	2	0
1861	Probable ubiquitin carboxyl-terminal hydrolase FAF-X OS=Homo sapiens GN=USP9X PE=1 SV=3	USP9X_HUMAN	292 kDa	6	4	0
1862	Aldose 1-epimerase OS=Sus scrofa GN=GALM PE=2 SV=1	GALM_PIG	38 kDa	9	2	0
1863	Alcohol dehydrogenase [NADP(+)] OS=Mus musculus GN=Akr1a1 PE=1 SV=3	AK1A1_MOUSE	37 kDa	4	0	4
1864	Beta-lactoglobulin OS=Bos taurus GN=LGB PE=1 SV=3	LACB_BOVIN (+1)	20 kDa	3	0	4
1865	C1GALT1-specific chaperone 1 OS=Bos taurus GN=C1GALT1C1 PE=2 SV=1	C1GLC_BOVIN	36 kDa	2	9	0
1866	Core-binding factor subunit beta OS=Homo sapiens GN=CBFB PE=1 SV=2	PEBB_HUMAN	22 kDa	4	4	0
1867	Dolichyl-diphosphooligosaccharide--protein glycosyltransferase subunit STT3B OS=Homo sapiens GN=STT3B PE=1 SV=1	STT3B_HUMAN	94 kDa	7	2	0
1868	BTB/POZ domain-containing protein KCTD12 OS=Mus musculus GN=Kctd12 PE=1 SV=1	KCD12_MOUSE	36 kDa	6	6	0
1869	Eukaryotic translation elongation factor 1 epsilon-1 OS=Homo sapiens GN=EEF1E1 PE=1 SV=1	MCA3_HUMAN	20 kDa	4	6	0
1870	Lipoamide acyltransferase component of branched-chain alpha-keto acid dehydrogenase complex, mitochondrial OS=Bos taurus GN=DBT PE=1 SV=2	ODB2_BOVIN	53 kDa	3	9	0
1871	Peptidyl-prolyl cis-trans isomerase H OS=Bos taurus GN=PPIH PE=2 SV=1	PPIH_BOVIN (+1)	19 kDa	5	5	0
1872	Phospholipase D3 OS=Bos taurus GN=PLD3 PE=2 SV=1	PLD3_BOVIN	55 kDa	3	8	0
1873	Moesin OS=Mus musculus GN=Msn PE=1 SV=3	MOES_MOUSE	68 kDa	0	0	5
1874	Aldehyde dehydrogenase, mitochondrial OS=Sus scrofa GN=ALDH2 PE=2 SV=1	ALDH2_PIG	57 kDa	6	0	0
1875	Syntenin-1 OS=Homo sapiens GN=SDCBP PE=1 SV=1	SDCB1_HUMAN	32 kDa	2	0	0
1876	Protein disulfide-isomerase A5 OS=Bos taurus GN=PDIA5 PE=2 SV=1	PDIA5_BOVIN	60 kDa	5	8	0
1877	Ubiquitin domain-containing protein UBFD1 OS=Homo sapiens GN=UBFD1 PE=1 SV=2	UBFD1_HUMAN	33 kDa	2	6	0
1878	Phospholipid-transporting ATPase IC OS=Mus musculus GN=Atp8b1 PE=1 SV=2	AT8B1_MOUSE	144 kDa	12	0	0
1879	Plexin-B2 OS=Homo sapiens GN=PLXNB2 PE=1 SV=3	PLXB2_HUMAN	205 kDa	6	3	0
1880	Transmembrane emp24 domain-containing protein 7 OS=Rattus norvegicus GN=Tmed7 PE=1 SV=1	TMED7_RAT	25 kDa	6	4	0
1881	Serine/threonine-protein phosphatase 5 OS=Rattus norvegicus GN=Ppp5c PE=1 SV=1	PPP5_RAT	57 kDa	7	4	0
1882	Succinyl-CoA ligase [ADP-forming] subunit beta, mitochondrial OS=Bos taurus GN=SUCLA2 PE=2 SV=1	SUCB1_BOVIN	50 kDa	6	6	0
1883	Chitinase-3-like protein 2 OS=Homo sapiens GN=CHI3L2 PE=1 SV=1	CH3L2_HUMAN	44 kDa	3	5	0
1884	Protein NipSnap homolog 2 OS=Homo sapiens GN=GBAS PE=1 SV=1	NIPS2_HUMAN	34 kDa	4	4	0
1885	High mobility group protein HMG-I/HMG-Y OS=Canis familiaris GN=HMGA1 PE=3 SV=3	HMGA1_CANFA (+3)	12 kDa	5	0	0
1886	Astrocytic phosphoprotein PEA-15 OS=Mus musculus GN=Pea15 PE=1 SV=1	PEA15_MOUSE	15 kDa	5	3	3
1887	SH3 domain-binding glutamic acid-rich-like protein 2 OS=Bos taurus GN=SH3BGRL2 PE=3 SV=1	SH3L2_BOVIN (+2)	12 kDa	4	4	0
1888	Bleomycin hydrolase OS=Mus musculus GN=Blmh PE=1 SV=1	BLMH_MOUSE	53 kDa	2	5	4
1889	Pterin-4-alpha-carbinolamine dehydratase OS=Mus musculus GN=Pcbd1 PE=1 SV=2	PHS_MOUSE	12 kDa	4	3	4
1890	MICOS complex subunit MIC19 OS=Bos taurus GN=CHCHD3 PE=2 SV=1	MIC19_BOVIN	26 kDa	9	3	0
1891	Bifunctional 3'-phosphoadenosine 5'-phosphosulfate synthase 1 OS=Mus musculus GN=Papss1 PE=1 SV=1	PAPS1_MOUSE	71 kDa	5	4	0
1892	Tricarboxylate transport protein, mitochondrial OS=Mus musculus GN=Slc25a1 PE=2 SV=1	TXTP_MOUSE (+1)	34 kDa	7	4	0
1893	Deleted in malignant brain tumors 1 protein OS=Mus musculus GN=Dmbt1 PE=1 SV=2	DMBT1_MOUSE	227 kDa	0	3	3
1894	Guanylate kinase OS=Bos taurus GN=GUK1 PE=1 SV=2	KGUA_BOVIN	22 kDa	2	8	0
1895	Alpha-1,3-mannosyl-glycoprotein 4-beta-N-acetylglucosaminyltransferase A OS=Bos taurus GN=MGAT4A PE=1 SV=1	MGT4A_BOVIN	62 kDa	8	0	0
1896	Lysozyme C-1 OS=Sus scrofa PE=1 SV=1	LYSC1_PIG	15 kDa	8	2	0
1897	CDGSH iron-sulfur domain-containing protein 1 OS=Bos taurus GN=CISD1 PE=1 SV=1	CISD1_BOVIN	12 kDa	3	5	0
1898	Cellular retinoic acid-binding protein 2 OS=Bos taurus GN=CRABP2 PE=2 SV=3	RABP2_BOVIN	16 kDa	9	2	0
1899	Adiponectin OS=Bos taurus GN=ADIPOQ PE=1 SV=1	ADIPO_BOVIN	26 kDa	0	8	0
1900	Annexin A4 OS=Mus musculus GN=Anxa4 PE=2 SV=4	ANXA4_MOUSE	36 kDa	0	0	9
1901	Fatty acid-binding protein, heart OS=Homo sapiens GN=FABP3 PE=1 SV=4	FABPH_HUMAN	15 kDa	6	6	0
1902	Platelet-activating factor acetylhydrolase OS=Mus musculus GN=Pla2g7 PE=2 SV=2	PAFA_MOUSE	49 kDa	0	0	9
1903	Laminin subunit gamma-1 OS=Homo sapiens GN=LAMC1 PE=1 SV=3	LAMC1_HUMAN	178 kDa	0	10	2
1904	Angiogenin OS=Sus scrofa GN=ANG PE=1 SV=1	ANGI_PIG	14 kDa	9	0	0
1905	Alpha-(1,6)-fucosyltransferase OS=Sus scrofa GN=FUT8 PE=1 SV=1	FUT8_PIG	66 kDa	13	0	0
1906	Glutathione S-transferase Mu 5 OS=Mus musculus GN=Gstm5 PE=1 SV=1	GSTM5_MOUSE	27 kDa	0	7	0
1907	Protein-arginine deiminase type-2 OS=Homo sapiens GN=PADI2 PE=1 SV=2	PADI2_HUMAN	76 kDa	10	0	0
1908	Uncharacterized ABC transporter ATP-binding protein MJ0719 OS=Methanocaldococcus jannaschii (strain ATCC 43067 / DSM 2661 / JAL-1 / JCM 10045 / NBRC 100440) GN=MJ0719 PE=3 SV=1	Y719_METJA	68 kDa	2	0	0
1909	Serum albumin OS=Oryctolagus cuniculus GN=ALB PE=1 SV=2	ALBU_RABIT	69 kDa	0	2	0
1910	Ig kappa chain C region OS=Homo sapiens GN=IGKC PE=1 SV=1	IGKC_HUMAN	12 kDa	0	0	2
1911	Mucin-like protein 1 OS=Homo sapiens GN=MUCL1 PE=1 SV=1	MUCL1_HUMAN	9 kDa	0	0	3
1912	Serrate RNA effector molecule homolog OS=Bos taurus GN=SRRT PE=2 SV=1	SRRT_BOVIN	101 kDa	5	2	0
1913	Carboxypeptidase A4 OS=Homo sapiens GN=CPA4 PE=1 SV=2	CBPA4_HUMAN	47 kDa	5	0	2
1914	Golgi reassembly-stacking protein 2 OS=Mus musculus GN=Gorasp2 PE=1 SV=3	GORS2_MOUSE	47 kDa	4	2	0
1915	Abl interactor 1 OS=Homo sapiens GN=ABI1 PE=1 SV=4	ABI1_HUMAN (+2)	55 kDa	5	4	0
1916	Dipeptidyl peptidase 3 OS=Homo sapiens GN=DPP3 PE=1 SV=2	DPP3_HUMAN	83 kDa	0	3	0
1917	Peroxidasin homolog OS=Homo sapiens GN=PXDN PE=1 SV=2	PXDN_HUMAN	165 kDa	0	5	0
1918	Ras GTPase-activating protein-binding protein 2 OS=Homo sapiens GN=G3BP2 PE=1 SV=2	G3BP2_HUMAN (+1)	54 kDa	3	4	0
1919	E3 ubiquitin-protein ligase UBR4 OS=Homo sapiens GN=UBR4 PE=1 SV=1	UBR4_HUMAN	574 kDa	4	5	0
1920	COP9 signalosome complex subunit 1 OS=Homo sapiens GN=GPS1 PE=1 SV=4	CSN1_HUMAN (+2)	56 kDa	5	5	0
1921	Gamma-soluble NSF attachment protein OS=Homo sapiens GN=NAPG PE=1 SV=1	SNAG_HUMAN (+1)	35 kDa	7	2	2
1922	Thrombospondin-1 OS=Homo sapiens GN=THBS1 PE=1 SV=2	TSP1_HUMAN	129 kDa	2	2	3
1923	YTH domain-containing family protein 3 OS=Homo sapiens GN=YTHDF3 PE=1 SV=1	YTHD3_HUMAN (+2)	64 kDa	0	4	0
1924	Urokinase plasminogen activator surface receptor OS=Bos taurus GN=PLAUR PE=2 SV=1	UPAR_BOVIN	36 kDa	0	4	0
1925	Sodium/potassium-transporting ATPase subunit beta-1 OS=Sus scrofa GN=ATP1B1 PE=1 SV=2	AT1B1_PIG	35 kDa	6	0	0
1926	AFG3-like protein 2 OS=Bos taurus GN=AFG3L2 PE=2 SV=1	AFG32_BOVIN (+1)	89 kDa	8	0	0
1927	Sorting nexin-6 OS=Homo sapiens GN=SNX6 PE=1 SV=1	SNX6_HUMAN (+2)	47 kDa	6	3	0
1928	Leucine--tRNA ligase, cytoplasmic OS=Homo sapiens GN=LARS PE=1 SV=2	SYLC_HUMAN	134 kDa	8	2	0
1929	Cyclin-Y-like protein 1 OS=Homo sapiens GN=CCNYL1 PE=1 SV=2	CCYL1_HUMAN	41 kDa	0	4	0
1930	Deoxyribose-phosphate aldolase OS=Bos taurus GN=DERA PE=2 SV=1	DEOC_BOVIN	35 kDa	4	6	0
1931	Ras-related protein Rab-21 OS=Bos taurus GN=RAB21 PE=2 SV=1	RAB21_BOVIN (+2)	24 kDa	6	3	0
1932	Vacuolar protein sorting-associated protein VTA1 homolog OS=Bos taurus GN=VTA1 PE=2 SV=1	VTA1_BOVIN	34 kDa	4	5	2
1933	Methionine aminopeptidase 2 OS=Bos taurus GN=METAP2 PE=2 SV=1	MAP2_BOVIN	53 kDa	4	3	0
1934	Translocon-associated protein subunit gamma OS=Mus musculus GN=Ssr3 PE=1 SV=1	SSRG_MOUSE (+1)	21 kDa	4	2	0
1935	Protein SCO1 homolog, mitochondrial OS=Bos taurus GN=SCO1 PE=2 SV=1	SCO1_BOVIN	34 kDa	0	4	0
1936	Inositol monophosphatase 3 OS=Bos taurus GN=IMPAD1 PE=2 SV=1	IMPA3_BOVIN (+2)	39 kDa	4	3	3
1937	N-alpha-acetyltransferase 15, NatA auxiliary subunit OS=Pongo abelii GN=NAA15 PE=2 SV=1	NAA15_PONAB	101 kDa	2	5	0
1938	Endoplasmic reticulum aminopeptidase 1 OS=Mus musculus GN=Erap1 PE=2 SV=2	ERAP1_MOUSE	107 kDa	6	2	4
1939	Transcription elongation regulator 1 OS=Homo sapiens GN=TCERG1 PE=1 SV=2	TCRG1_HUMAN (+1)	124 kDa	0	8	0
1940	Tripeptidyl-peptidase 1 OS=Mus musculus GN=Tpp1 PE=1 SV=2	TPP1_MOUSE	61 kDa	0	0	6
1941	Repulsive guidance molecule A OS=Mus musculus GN=Rgma PE=1 SV=1	RGMA_MOUSE	50 kDa	0	0	5
1942	Histone deacetylase 1 OS=Bos taurus GN=HDAC1 PE=2 SV=1	HDAC1_BOVIN (+5)	55 kDa	7	3	0
1943	Procollagen C-endopeptidase enhancer 1 OS=Mus musculus GN=Pcolce PE=1 SV=2	PCOC1_MOUSE	50 kDa	4	0	2
1944	Ubiquitin fusion degradation protein 1 homolog OS=Homo sapiens GN=UFD1L PE=1 SV=3	UFD1_HUMAN (+1)	35 kDa	2	4	0
1945	Heparan-sulfate 6-O-sulfotransferase 1 OS=Cricetulus griseus GN=HS6ST1 PE=1 SV=3	H6ST1_CRIGR (+2)	47 kDa	4	2	4
1946	Phosphatidylinositide phosphatase SAC1 OS=Rattus norvegicus GN=Sacm1l PE=1 SV=1	SAC1_RAT	67 kDa	11	4	0
1947	Density-regulated protein OS=Bos taurus GN=DENR PE=2 SV=1	DENR_BOVIN	22 kDa	4	7	0
1948	60S ribosomal protein L37a OS=Bos taurus GN=RPL37A PE=3 SV=3	RL37A_BOVIN (+5)	10 kDa	4	6	0
1949	Transmembrane emp24 domain-containing protein 4 OS=Homo sapiens GN=TMED4 PE=1 SV=1	TMED4_HUMAN (+1)	26 kDa	5	3	0
1950	Eukaryotic translation initiation factor 1A, X-chromosomal OS=Homo sapiens GN=EIF1AX PE=1 SV=2	IF1AX_HUMAN (+4)	16 kDa	3	4	0
1951	Versican core protein (Fragments) OS=Rattus norvegicus GN=Vcan PE=2 SV=2	CSPG2_RAT	300 kDa	0	3	0
1952	SPARC OS=Sus scrofa GN=SPARC PE=1 SV=2	SPRC_PIG	34 kDa	3	0	0
1953	Small nuclear ribonucleoprotein Sm D1 OS=Bos taurus GN=SNRPD1 PE=3 SV=1	SMD1_BOVIN (+3)	13 kDa	4	4	2
1954	Isocitrate dehydrogenase [NAD] subunit alpha, mitochondrial OS=Rattus norvegicus GN=Idh3a PE=1 SV=1	IDH3A_RAT	40 kDa	8	3	0
1955	TBC1 domain family member 10A OS=Homo sapiens GN=TBC1D10A PE=1 SV=1	TB10A_HUMAN	57 kDa	7	0	0
1956	Serine/arginine-rich splicing factor 3 OS=Bos taurus GN=SRSF3 PE=2 SV=1	SRSF3_BOVIN (+2)	19 kDa	4	2	0
1957	Histidine triad nucleotide-binding protein 2, mitochondrial OS=Bos taurus GN=HINT2 PE=2 SV=1	HINT2_BOVIN	17 kDa	4	5	0
1958	Peroxiredoxin-5, mitochondrial OS=Mus musculus GN=Prdx5 PE=1 SV=2	PRDX5_MOUSE	22 kDa	2	0	5
1959	Mitochondrial fission 1 protein OS=Bos taurus GN=FIS1 PE=2 SV=1	FIS1_BOVIN	17 kDa	4	6	0
1960	Mitogen-activated protein kinase 14 OS=Homo sapiens GN=MAPK14 PE=1 SV=3	MK14_HUMAN (+2)	41 kDa	4	8	0
1961	Calcium uniporter protein, mitochondrial OS=Homo sapiens GN=MCU PE=1 SV=1	MCU_HUMAN	40 kDa	4	5	0
1962	V-type proton ATPase subunit S1 OS=Bos taurus GN=ATP6AP1 PE=1 SV=1	VAS1_BOVIN	52 kDa	0	3	0
1963	Malate dehydrogenase, mitochondrial OS=Sus scrofa GN=MDH2 PE=1 SV=2	MDHM_PIG	36 kDa	3	0	0
1964	Estradiol 17-beta-dehydrogenase 12 OS=Bos taurus GN=HSD17B12 PE=2 SV=1	DHB12_BOVIN	34 kDa	5	0	0
1965	Cytosolic purine 5'-nucleotidase OS=Bos taurus GN=NT5C2 PE=1 SV=1	5NTC_BOVIN (+2)	65 kDa	9	2	0
1966	Fibronectin OS=Homo sapiens GN=FN1 PE=1 SV=4	FINC_HUMAN	263 kDa	0	3	0
1967	Pulmonary surfactant-associated protein D OS=Bos taurus GN=SFTPD PE=1 SV=2	SFTPD_BOVIN	37 kDa	0	8	0
1968	ATP synthase subunit e, mitochondrial OS=Bos taurus GN=ATP5I PE=1 SV=2	ATP5I_BOVIN	8 kDa	2	6	0
1969	N-acetylgalactosamine-6-sulfatase OS=Mus musculus GN=Galns PE=2 SV=2	GALNS_MOUSE	58 kDa	0	0	11
1970	Transmembrane protein 43 OS=Rattus norvegicus GN=Tmem43 PE=2 SV=1	TMM43_RAT	45 kDa	6	5	0
1971	Transcobalamin-1 OS=Sus scrofa GN=TCN1 PE=1 SV=2	TCO1_PIG	47 kDa	7	0	0
1972	V-type proton ATPase subunit d 1 OS=Bos taurus GN=ATP6V0D1 PE=1 SV=1	VA0D1_BOVIN (+2)	40 kDa	8	4	0
1973	Phosphoglycolate phosphatase OS=Bos taurus GN=PGP PE=2 SV=1	PGP_BOVIN	34 kDa	2	6	0
1974	Selenium-binding protein 1 OS=Mus musculus GN=Selenbp1 PE=1 SV=2	SBP1_MOUSE	53 kDa	0	0	12
1975	DnaJ homolog subfamily C member 7 OS=Homo sapiens GN=DNAJC7 PE=1 SV=2	DNJC7_HUMAN	56 kDa	9	3	0
1976	ATP synthase subunit O, mitochondrial OS=Bos taurus GN=ATP5O PE=1 SV=2	ATPO_BOVIN	23 kDa	0	6	0
1977	Choline transporter-like protein 4 OS=Bos taurus GN=SLC44A4 PE=2 SV=1	CTL4_BOVIN	79 kDa	0	6	0
1978	Superoxide dismutase [Cu-Zn] OS=Bos taurus GN=SOD1 PE=1 SV=2	SODC_BOVIN	16 kDa	0	7	0
1979	Thyroxine-binding globulin OS=Bos taurus GN=SERPINA7 PE=2 SV=1	THBG_BOVIN	46 kDa	0	7	0
1980	Inositol monophosphatase 1 OS=Mus musculus GN=Impa1 PE=1 SV=1	IMPA1_MOUSE	30 kDa	0	0	9
1981	Profilin-1 OS=Mus musculus GN=Pfn1 PE=1 SV=2	PROF1_MOUSE (+1)	15 kDa	0	0	5
1982	Beta-1,3-galactosyl-O-glycosyl-glycoprotein beta-1,6-N-acetylglucosaminyltransferase OS=Mus musculus GN=Gcnt1 PE=1 SV=2	GCNT1_MOUSE	50 kDa	0	0	10
1983	Platelet-derived growth factor D (Fragment) OS=Oryctolagus cuniculus GN=PDGFD PE=2 SV=1	PDGFD_RABIT	35 kDa	2	0	0
1984	Alpha-amylase 1 OS=Homo sapiens GN=AMY1A PE=1 SV=2	AMY1_HUMAN	58 kDa	0	3	2
1985	N-acetylglucosamine-6-sulfatase OS=Bos taurus GN=GNS PE=2 SV=1	GNS_BOVIN	63 kDa	2	0	0
1986	Neuroblastoma suppressor of tumorigenicity 1 OS=Gallus gallus GN=NBL1 PE=2 SV=2	NBL1_CHICK (+5)	19 kDa	2	2	0
1987	Peroxisomal multifunctional enzyme type 2 OS=Mus musculus GN=Hsd17b4 PE=1 SV=3	DHB4_MOUSE	79 kDa	2	0	4
1988	Prosaposin OS=Homo sapiens GN=PSAP PE=1 SV=2	SAP_HUMAN	58 kDa	3	0	0
1989	Hemoglobin subunit alpha OS=Homo sapiens GN=HBA1 PE=1 SV=2	HBA_HUMAN (+2)	15 kDa	0	0	2
1990	L-xylulose reductase OS=Bos taurus GN=DCXR PE=2 SV=1	DCXR_BOVIN	26 kDa	2	4	0
1991	Epidermal growth factor receptor OS=Mus musculus GN=Egfr PE=1 SV=1	EGFR_MOUSE	135 kDa	4	2	3
1992	Alpha-enolase OS=Trachemys scripta PE=2 SV=3	ENOA_TRASC	47 kDa	0	3	0
1993	Coiled-coil domain-containing protein 6 OS=Homo sapiens GN=CCDC6 PE=1 SV=2	CCDC6_HUMAN (+1)	53 kDa	5	3	0
1994	Pyruvate kinase 1 OS=Saccharomyces cerevisiae (strain ATCC 204508 / S288c) GN=CDC19 PE=1 SV=2	KPYK1_YEAST	55 kDa	0	0	7
1995	Oxysterol-binding protein 1 OS=Oryctolagus cuniculus GN=OSBP PE=1 SV=1	OSBP1_RABIT	89 kDa	4	4	0
1996	Mitochondrial import receptor subunit TOM70 OS=Homo sapiens GN=TOMM70A PE=1 SV=1	TOM70_HUMAN	67 kDa	7	0	0
1997	Complement C1r-A subcomponent OS=Mus musculus GN=C1ra PE=1 SV=1	C1RA_MOUSE	80 kDa	2	0	4
1998	Epidermal growth factor receptor substrate 15-like 1 OS=Homo sapiens GN=EPS15L1 PE=1 SV=1	EP15R_HUMAN	94 kDa	3	5	0
[truncated: 2,361 more rows]
